# Supplementary material for: Study of Subjective Data Integrity for Image Quality Data Sets with Consumer Camera Content
Source: J Imaging. 2020 Feb 25;6(3):7. doi: 10.3390/jimaging6030007 (PMC8321034; doi:10.3390/jimaging6030007)
Supplement: Supplementary file 1 [file jimaging-06-00007-s001.zip]

Archive with 1 entries (1 files):
- jimaging-714842-supplementary.csv
