# Supplementary material for: Study of Subjective Data Integrity for Image Quality Data Sets with Consumer Camera Content
Source: J Imaging. 2020 Feb 25;6(3):7. doi: 10.3390/jimaging6030007 (PMC8321034; doi:10.3390/jimaging6030007)
Supplement: Supplementary file 1 [file jimaging-06-00007-s001.zip › jimaging-714842-supplementary.csv]

Lab	Tester_Id	Exp	PVS	Scene	Camera	OS	Timestamp	Camera_w_ver	Orientation
agh	262	ccriq2	PipesNight_H_phon_5mp.jpg	PipesNight	H	2	2017-12-04 15:36:16	Hver1
agh	271	ccriq2	BouquetPastel_B_compct_1mp.JPG	BouquetPastel	B	1	2017-12-04 15:36:22	Bver1
agh	262	ccriq2	BouquetPastel_J_tab_5mp.jpg	BouquetPastel	J	2	2017-12-04 15:36:24	Jver1
agh	268	ccriq2	BouquetPastel_B_compct_1mp.JPG	BouquetPastel	B	1	2017-12-04 15:36:27	Bver1
agh	282	ccriq2	Senior_N_phon_8mp.jpg	Senior	N	3	2017-12-04 15:36:28	Nver1
agh	265	ccriq2	Senior_T_comct_13mp.JPG	Senior	T	4	2017-12-04 15:36:28	Tver1
agh	262	ccriq2	BouquetPastel_F_dslr_5mp.JPG	BouquetPastel	F	3	2017-12-04 15:36:28	Fver1
agh	271	ccriq2	PipesNight_A_phon_1mp.jpg	PipesNight	A	1	2017-12-04 15:36:28	Aver1
agh	268	ccriq2	Senior_D_tab_1mp.JPG	Senior	D	1	2017-12-04 15:36:29	Dver1
agh	269	ccriq2	DenverBotanicGardensRocks_M_phon_8mp.JPG	DenverBotanicGardensRocks	M	5	2017-12-04 15:36:29	Mver1
agh	267	ccriq2	PipesNight_R_phon_13mp.jpg	PipesNight	R	2	2017-12-04 15:36:30	Rver1
agh	270	ccriq2	DenverBotanicGardensRocks_L_phon_8mp.JPG	DenverBotanicGardensRocks	L	4	2017-12-04 15:36:30	Lver1
agh	282	ccriq2	BouquetPastel_R_phon_13mp.jpg	BouquetPastel	R	3	2017-12-04 15:36:31	Rver1
agh	266	ccriq2	PipesNight_W_compct_20mp.JPG	PipesNight	W	4	2017-12-04 15:36:31	Wver1
agh	267	ccriq2	PipesNight_N_phon_8mp.jpg	PipesNight	N	1	2017-12-04 15:36:31	Nver1
agh	262	ccriq2	BouquetPastel_E_compct_5mp.JPG	BouquetPastel	E	3	2017-12-04 15:36:33	Ever1
agh	282	ccriq2	PipesNight_W_compct_20mp.JPG	PipesNight	W	4	2017-12-04 15:36:33	Wver1
agh	270	ccriq2	Senior_Q_phon_13mp.jpg	Senior	Q	3	2017-12-04 15:36:33	Qver1
agh	265	ccriq2	BouquetPastel_D_tab_1mp.JPG	BouquetPastel	D	2	2017-12-04 15:36:34	Dver1
agh	268	ccriq2	PipesNight_O_compct_8mp.JPG	PipesNight	O	3	2017-12-04 15:36:34	Over1
agh	267	ccriq2	DenverBotanicGardensRocks_D_tab_1mp.JPG	DenverBotanicGardensRocks	D	2	2017-12-04 15:36:34	Dver1
agh	264	ccriq2	DenverBotanicGardensRocks_G_phon_5mp.jpg	DenverBotanicGardensRocks	G	1	2017-12-04 15:36:34	Gver1
agh	262	ccriq2	Senior_B_compct_1mp.JPG	Senior	B	1	2017-12-04 15:36:35	Bver1
agh	269	ccriq2	BouquetPastel_E_compct_5mp.JPG	BouquetPastel	E	3	2017-12-04 15:36:35	Ever1
agh	282	ccriq2	PipesNight_N_phon_8mp.jpg	PipesNight	N	1	2017-12-04 15:36:35	Nver1
agh	271	ccriq2	BouquetPastel_K_dslr_8mp.JPG	BouquetPastel	K	5	2017-12-04 15:36:36	Kver1
agh	270	ccriq2	BouquetPastel_P_compct_13mp.JPG	BouquetPastel	P	4	2017-12-04 15:36:36	Pver1
agh	266	ccriq2	PipesNight_K_dslr_8mp.JPG	PipesNight	K	2	2017-12-04 15:36:36	Kver1
agh	282	ccriq2	BouquetPastel_D_tab_1mp.JPG	BouquetPastel	D	1	2017-12-04 15:36:37	Dver1
agh	262	ccriq2	PipesNight_J_tab_5mp.JPG	PipesNight	J	1	2017-12-04 15:36:37	Jver1
agh	268	ccriq2	Senior_H_phon_5mp.jpg	Senior	H	3	2017-12-04 15:36:38	Hver1
agh	267	ccriq2	DenverBotanicGardensRocks_S_phon_13mp.jpg	DenverBotanicGardensRocks	S	3	2017-12-04 15:36:38	Sver1
agh	270	ccriq2	Senior_P_compct_13mp.JPG	Senior	P	4	2017-12-04 15:36:38	Pver1
agh	265	ccriq2	PipesNight_S_phon_13mp.jpg	PipesNight	S	1	2017-12-04 15:36:39	Sver1
agh	266	ccriq2	PipesNight_O_compct_8mp.JPG	PipesNight	O	1	2017-12-04 15:36:39	Over1
agh	262	ccriq2	DenverBotanicGardensRocks_F_dslr_5mp.JPG	DenverBotanicGardensRocks	F	2	2017-12-04 15:36:40	Fver1
agh	267	ccriq2	BouquetPastel_X_dslr_20mp.JPG	BouquetPastel	X	4	2017-12-04 15:36:40	Xver1
agh	275	ccriq2	BouquetPastel_U_dslr_13mp.JPG	BouquetPastel	U	4	2017-12-04 15:36:40	Uver1
agh	270	ccriq2	DenverBotanicGardensRocks_Q_phon_13mp.jpg	DenverBotanicGardensRocks	Q	2	2017-12-04 15:36:41	Qver1
agh	282	ccriq2	DenverBotanicGardensRocks_O_compct_8mp.JPG	DenverBotanicGardensRocks	O	4	2017-12-04 15:36:41	Over1
agh	268	ccriq2	DenverBotanicGardensRocks_M_phon_8mp.JPG	DenverBotanicGardensRocks	M	5	2017-12-04 15:36:41	Mver1
agh	269	ccriq2	PipesNight_S_phon_13mp.jpg	PipesNight	S	1	2017-12-04 15:36:41	Sver1
agh	271	ccriq2	PipesNight_L_phon_8mp.JPG	PipesNight	L	2	2017-12-04 15:36:41	Lver1
agh	266	ccriq2	PipesNight_M_phon_8mp.JPG	PipesNight	M	4	2017-12-04 15:36:42	Mver1
agh	267	ccriq2	PipesNight_F_dslr_5mp.JPG	PipesNight	F	2	2017-12-04 15:36:42	Fver1
agh	262	ccriq2	Senior_V_phon_20mp.jpg	Senior	V	3	2017-12-04 15:36:43	Vver1
agh	264	ccriq2	DenverBotanicGardensRocks_A_phon_1mp.jpg	DenverBotanicGardensRocks	A	1	2017-12-04 15:36:44	Aver1
agh	270	ccriq2	Senior_J_tab_5mp.JPG	Senior	J	4	2017-12-04 15:36:44	Jver1
agh	268	ccriq2	DenverBotanicGardensRocks_G_phon_5mp.jpg	DenverBotanicGardensRocks	G	2	2017-12-04 15:36:44	Gver1
agh	282	ccriq2	Senior_S_phon_13mp.jpg	Senior	S	4	2017-12-04 15:36:44	Sver1
agh	267	ccriq2	PipesNight_D_tab_1mp.JPG	PipesNight	D	1	2017-12-04 15:36:44	Dver1
agh	275	ccriq2	PipesNight_K_dslr_8mp.JPG	PipesNight	K	3	2017-12-04 15:36:45	Kver1
agh	268	ccriq2	DenverBotanicGardensRocks_D_tab_1mp.JPG	DenverBotanicGardensRocks	D	1	2017-12-04 15:36:46	Dver1
agh	271	ccriq2	Senior_N_phon_8mp.jpg	Senior	N	1	2017-12-04 15:36:46	Nver1
agh	266	ccriq2	PipesNight_Q_phon_13mp.jpg	PipesNight	Q	2	2017-12-04 15:36:46	Qver1
agh	282	ccriq2	BouquetPastel_L_phon_8mp.JPG	BouquetPastel	L	3	2017-12-04 15:36:46	Lver1
agh	270	ccriq2	PipesNight_K_dslr_8mp.JPG	PipesNight	K	3	2017-12-04 15:36:46	Kver1
agh	275	ccriq2	DenverBotanicGardensRocks_I_phon_5mp.jpg	DenverBotanicGardensRocks	I	3	2017-12-04 15:36:48	Iver1
agh	270	ccriq2	PipesNight_Q_phon_13mp.jpg	PipesNight	Q	1	2017-12-04 15:36:48	Qver1
agh	282	ccriq2	BouquetPastel_O_compct_8mp.JPG	BouquetPastel	O	4	2017-12-04 15:36:48	Over1
agh	267	ccriq2	DenverBotanicGardensRocks_H_phon_5mp.jpg	DenverBotanicGardensRocks	H	4	2017-12-04 15:36:49	Hver1
agh	269	ccriq2	BouquetPastel_U_dslr_13mp.JPG	BouquetPastel	U	4	2017-12-04 15:36:49	Uver1
agh	262	ccriq2	DenverBotanicGardensRocks_M_phon_8mp.JPG	DenverBotanicGardensRocks	M	5	2017-12-04 15:36:49	Mver1
agh	266	ccriq2	DenverBotanicGardensRocks_S_phon_13mp.jpg	DenverBotanicGardensRocks	S	2	2017-12-04 15:36:49	Sver1
agh	265	ccriq2	Senior_V_phon_20mp.jpg	Senior	V	4	2017-12-04 15:36:49	Vver1
agh	259	ccriq2	BouquetPastel_R_phon_13mp.jpg	BouquetPastel	R	2	2017-12-04 15:36:50	Rver1
agh	275	ccriq2	DenverBotanicGardensRocks_E_compct_5mp.JPG	DenverBotanicGardensRocks	E	3	2017-12-04 15:36:50	Ever1
agh	270	ccriq2	BouquetPastel_B_compct_1mp.JPG	BouquetPastel	B	1	2017-12-04 15:36:51	Bver1
agh	282	ccriq2	DenverBotanicGardensRocks_Q_phon_13mp.jpg	DenverBotanicGardensRocks	Q	3	2017-12-04 15:36:51	Qver1
agh	264	ccriq2	Senior_E_compct_5mp.JPG	Senior	E	2	2017-12-04 15:36:51	Ever1
agh	262	ccriq2	PipesNight_D_tab_1mp.JPG	PipesNight	D	1	2017-12-04 15:36:51	Dver1
agh	267	ccriq2	DenverBotanicGardensRocks_A_phon_1mp.jpg	DenverBotanicGardensRocks	A	1	2017-12-04 15:36:52	Aver1
agh	263	ccriq2	DenverBotanicGardensRocks_J_tab_5mp.JPG	DenverBotanicGardensRocks	J	3	2017-12-04 15:36:52	Jver1
agh	268	ccriq2	PipesNight_I_phon_5mp.jpg	PipesNight	I	3	2017-12-04 15:36:52	Iver1
agh	271	ccriq2	BouquetPastel_S_phon_13mp.jpg	BouquetPastel	S	3	2017-12-04 15:36:52	Sver1
agh	266	ccriq2	PipesNight_N_phon_8mp.jpg	PipesNight	N	1	2017-12-04 15:36:52	Nver1
agh	270	ccriq2	DenverBotanicGardensRocks_G_phon_5mp.jpg	DenverBotanicGardensRocks	G	3	2017-12-04 15:36:53	Gver1
agh	282	ccriq2	BouquetPastel_S_phon_13mp.jpg	BouquetPastel	S	4	2017-12-04 15:36:53	Sver1
agh	259	ccriq2	DenverBotanicGardensRocks_R_phon_13mp.jpg	DenverBotanicGardensRocks	R	2	2017-12-04 15:36:54	Rver1
agh	262	ccriq2	PipesNight_K_dslr_8mp.JPG	PipesNight	K	5	2017-12-04 15:36:55	Kver1
agh	263	ccriq2	DenverBotanicGardensRocks_H_phon_5mp.jpg	DenverBotanicGardensRocks	H	4	2017-12-04 15:36:55	Hver1
agh	270	ccriq2	Senior_B_compct_1mp.JPG	Senior	B	2	2017-12-04 15:36:55	Bver1
agh	266	ccriq2	Senior_T_comct_13mp.JPG	Senior	T	3	2017-12-04 15:36:55	Tver1
agh	275	ccriq2	DenverBotanicGardensRocks_T_compct_13mp.JPG	DenverBotanicGardensRocks	T	3	2017-12-04 15:36:55	Tver1
agh	267	ccriq2	BouquetPastel_U_dslr_13mp.JPG	BouquetPastel	U	5	2017-12-04 15:36:55	Uver1
agh	268	ccriq2	DenverBotanicGardensRocks_P_compct_13mp.JPG	DenverBotanicGardensRocks	P	3	2017-12-04 15:36:56	Pver1
agh	259	ccriq2	DenverBotanicGardensRocks_J_tab_5mp.JPG	DenverBotanicGardensRocks	J	2	2017-12-04 15:36:56	Jver1
agh	282	ccriq2	Senior_I_phon_5mp.jpg	Senior	I	5	2017-12-04 15:36:56	Iver1
agh	264	ccriq2	BouquetPastel_H_phon_5mp.jpg	BouquetPastel	H	4	2017-12-04 15:36:56	Hver1
agh	265	ccriq2	DenverBotanicGardensRocks_T_compct_13mp.JPG	DenverBotanicGardensRocks	T	3	2017-12-04 15:36:57	Tver1
agh	270	ccriq2	BouquetPastel_E_compct_5mp.JPG	BouquetPastel	E	4	2017-12-04 15:36:57	Ever1
agh	269	ccriq2	Senior_I_phon_5mp.jpg	Senior	I	4	2017-12-04 15:36:57	Iver1
agh	271	ccriq2	BouquetPastel_W_compct_20mp.JPG	BouquetPastel	W	3	2017-12-04 15:36:57	Wver1
agh	275	ccriq2	BouquetPastel_W_compct_20mp.JPG	BouquetPastel	W	2	2017-12-04 15:36:57	Wver1
agh	263	ccriq2	DenverBotanicGardensRocks_T_compct_13mp.JPG	DenverBotanicGardensRocks	T	4	2017-12-04 15:36:58	Tver1
agh	259	ccriq2	PipesNight_L_phon_8mp.JPG	PipesNight	L	1	2017-12-04 15:36:58	Lver1
agh	274	ccriq2	DenverBotanicGardensRocks_O_compct_8mp.JPG	DenverBotanicGardensRocks	O	4	2017-12-04 15:36:58	Over1
agh	262	ccriq2	BouquetPastel_H_phon_5mp.jpg	BouquetPastel	H	2	2017-12-04 15:36:59	Hver1
agh	266	ccriq2	Senior_V_phon_20mp.jpg	Senior	V	3	2017-12-04 15:37:00	Vver1
agh	282	ccriq2	Senior_T_comct_13mp.JPG	Senior	T	5	2017-12-04 15:37:00	Tver1
agh	267	ccriq2	BouquetPastel_K_dslr_8mp.JPG	BouquetPastel	K	5	2017-12-04 15:37:01	Kver1
agh	275	ccriq2	PipesNight_M_phon_8mp.JPG	PipesNight	M	3	2017-12-04 15:37:01	Mver1
agh	259	ccriq2	BouquetPastel_P_compct_13mp.JPG	BouquetPastel	P	4	2017-12-04 15:37:01	Pver1
agh	262	ccriq2	PipesNight_V_phon_20mp.jpg	PipesNight	V	2	2017-12-04 15:37:02	Vver1
agh	270	ccriq2	BouquetPastel_W_compct_20mp.JPG	BouquetPastel	W	2	2017-12-04 15:37:02	Wver1
agh	265	ccriq2	PipesNight_M_phon_8mp.JPG	PipesNight	M	3	2017-12-04 15:37:02	Mver1
agh	263	ccriq2	DenverBotanicGardensRocks_P_compct_13mp.JPG	DenverBotanicGardensRocks	P	2	2017-12-04 15:37:03	Pver1
agh	274	ccriq2	Senior_N_phon_8mp.jpg	Senior	N	1	2017-12-04 15:37:03	Nver1
agh	268	ccriq2	PipesNight_P_compct_13mp.JPG	PipesNight	P	3	2017-12-04 15:37:03	Pver1
agh	266	ccriq2	DenverBotanicGardensRocks_G_phon_5mp.jpg	DenverBotanicGardensRocks	G	2	2017-12-04 15:37:03	Gver1
agh	282	ccriq2	BouquetPastel_X_dslr_20mp.JPG	BouquetPastel	X	3	2017-12-04 15:37:03	Xver1
agh	259	ccriq2	DenverBotanicGardensRocks_Q_phon_13mp.jpg	DenverBotanicGardensRocks	Q	4	2017-12-04 15:37:04	Qver1
agh	262	ccriq2	DenverBotanicGardensRocks_B_compct_1mp.JPG	DenverBotanicGardensRocks	B	2	2017-12-04 15:37:04	Bver1
agh	270	ccriq2	BouquetPastel_H_phon_5mp.jpg	BouquetPastel	H	4	2017-12-04 15:37:04	Hver1
agh	263	ccriq2	Senior_B_compct_1mp.JPG	Senior	B	1	2017-12-04 15:37:05	Bver1
agh	275	ccriq2	BouquetPastel_S_phon_13mp.jpg	BouquetPastel	S	4	2017-12-04 15:37:05	Sver1
agh	267	ccriq2	BouquetPastel_P_compct_13mp.JPG	BouquetPastel	P	5	2017-12-04 15:37:05	Pver1
agh	269	ccriq2	BouquetPastel_M_phon_8mp.JPG	BouquetPastel	M	5	2017-12-04 15:37:06	Mver1
agh	282	ccriq2	PipesNight_T_compct_13mp.JPG	PipesNight	T	4	2017-12-04 15:37:06	Tver1
agh	268	ccriq2	DenverBotanicGardensRocks_J_tab_5mp.JPG	DenverBotanicGardensRocks	J	4	2017-12-04 15:37:07	Jver1
agh	259	ccriq2	BouquetPastel_A_phon_1mp.jpg	BouquetPastel	A	2	2017-12-04 15:37:07	Aver1
agh	262	ccriq2	PipesNight_U_dslr_13mp.JPG	PipesNight	U	3	2017-12-04 15:37:07	Uver1
agh	266	ccriq2	DenverBotanicGardensRocks_R_phon_13mp.jpg	DenverBotanicGardensRocks	R	2	2017-12-04 15:37:07	Rver1
agh	263	ccriq2	DenverBotanicGardensRocks_M_phon_8mp.JPG	DenverBotanicGardensRocks	M	1	2017-12-04 15:37:07	Mver1
agh	275	ccriq2	PipesNight_P_compct_13mp.JPG	PipesNight	P	3	2017-12-04 15:37:07	Pver1
agh	274	ccriq2	BouquetPastel_X_dslr_20mp.JPG	BouquetPastel	X	4	2017-12-04 15:37:07	Xver1
agh	264	ccriq2	DenverBotanicGardensRocks_O_compct_8mp.JPG	DenverBotanicGardensRocks	O	3	2017-12-04 15:37:08	Over1
agh	267	ccriq2	BouquetPastel_B_compct_1mp.JPG	BouquetPastel	B	2	2017-12-04 15:37:08	Bver1
agh	270	ccriq2	PipesNight_U_dslr_13mp.JPG	PipesNight	U	4	2017-12-04 15:37:09	Uver1
agh	259	ccriq2	PipesNight_A_phon_1mp.jpg	PipesNight	A	1	2017-12-04 15:37:09	Aver1
agh	275	ccriq2	PipesNight_O_compct_8mp.JPG	PipesNight	O	2	2017-12-04 15:37:10	Over1
agh	262	ccriq2	BouquetPastel_A_phon_1mp.jpg	BouquetPastel	A	1	2017-12-04 15:37:10	Aver1
agh	266	ccriq2	Senior_J_tab_5mp.JPG	Senior	J	3	2017-12-04 15:37:10	Jver1
agh	265	ccriq2	Senior_Q_phon_13mp.jpg	Senior	Q	3	2017-12-04 15:37:10	Qver1
agh	269	ccriq2	Senior_K_dslr_8mp.JPG	Senior	K	5	2017-12-04 15:37:10	Kver1
agh	282	ccriq2	Senior_H_phon_5mp.jpg	Senior	H	3	2017-12-04 15:37:11	Hver1
agh	259	ccriq2	PipesNight_V_phon_20mp.jpg	PipesNight	V	4	2017-12-04 15:37:11	Vver1
agh	270	ccriq2	DenverBotanicGardensRocks_H_phon_5mp.jpg	DenverBotanicGardensRocks	H	4	2017-12-04 15:37:12	Hver1
agh	274	ccriq2	DenverBotanicGardensRocks_L_phon_8mp.JPG	DenverBotanicGardensRocks	L	3	2017-12-04 15:37:12	Lver1
agh	275	ccriq2	DenverBotanicGardensRocks_N_phon_8mp.jpg	DenverBotanicGardensRocks	N	3	2017-12-04 15:37:12	Nver1
agh	282	ccriq2	Senior_B_compct_1mp.JPG	Senior	B	2	2017-12-04 15:37:13	Bver1
agh	259	ccriq2	Senior_S_phon_13mp.jpg	Senior	S	2	2017-12-04 15:37:13	Sver1
agh	271	ccriq2	Senior_T_comct_13mp.JPG	Senior	T	4	2017-12-04 15:37:13	Tver1
agh	267	ccriq2	Senior_W_compct_20mp.JPG	Senior	W	5	2017-12-04 15:37:14	Wver1
agh	270	ccriq2	Senior_H_phon_5mp.jpg	Senior	H	4	2017-12-04 15:37:14	Hver1
agh	263	ccriq2	PipesNight_T_compct_13mp.JPG	PipesNight	T	4	2017-12-04 15:37:14	Tver1
agh	275	ccriq2	PipesNight_J_tab_5mp.JPG	PipesNight	J	3	2017-12-04 15:37:14	Jver1
agh	264	ccriq2	BouquetPastel_E_compct_5mp.JPG	BouquetPastel	E	3	2017-12-04 15:37:15	Ever1
agh	266	ccriq2	BouquetPastel_G_phon_5mp.jpg	BouquetPastel	G	3	2017-12-04 15:37:15	Gver1
agh	274	ccriq2	BouquetPastel_N_phon_8mp.jpg	BouquetPastel	N	4	2017-12-04 15:37:15	Nver1
agh	269	ccriq2	DenverBotanicGardensRocks_N_phon_8mp.jpg	DenverBotanicGardensRocks	N	2	2017-12-04 15:37:15	Nver1
agh	282	ccriq2	PipesNight_J_tab_5mp.JPG	PipesNight	J	3	2017-12-04 15:37:15	Jver1
agh	265	ccriq2	DenverBotanicGardensRocks_J_tab_5mp.JPG	DenverBotanicGardensRocks	J	3	2017-12-04 15:37:16	Jver1
agh	262	ccriq2	DenverBotanicGardensRocks_P_compct_13mp.JPG	DenverBotanicGardensRocks	P	3	2017-12-04 15:37:16	Pver1
agh	259	ccriq2	Senior_T_comct_13mp.JPG	Senior	T	4	2017-12-04 15:37:16	Tver1
agh	275	ccriq2	DenverBotanicGardensRocks_L_phon_8mp.JPG	DenverBotanicGardensRocks	L	4	2017-12-04 15:37:17	Lver1
agh	271	ccriq2	Senior_V_phon_20mp.jpg	Senior	V	3	2017-12-04 15:37:17	Vver1
agh	266	ccriq2	PipesNight_T_compct_13mp.JPG	PipesNight	T	2	2017-12-04 15:37:18	Tver1
agh	270	ccriq2	DenverBotanicGardensRocks_J_tab_5mp.JPG	DenverBotanicGardensRocks	J	4	2017-12-04 15:37:18	Jver1
agh	269	ccriq2	BouquetPastel_W_compct_20mp.JPG	BouquetPastel	W	2	2017-12-04 15:37:18	Wver1
agh	282	ccriq2	Senior_K_dslr_8mp.JPG	Senior	K	5	2017-12-04 15:37:19	Kver1
agh	275	ccriq2	BouquetPastel_B_compct_1mp.JPG	BouquetPastel	B	2	2017-12-04 15:37:19	Bver1
agh	259	ccriq2	BouquetPastel_M_phon_8mp.JPG	BouquetPastel	M	4	2017-12-04 15:37:20	Mver1
agh	262	ccriq2	PipesNight_T_compct_13mp.JPG	PipesNight	T	4	2017-12-04 15:37:20	Tver1
agh	274	ccriq2	Senior_F_dslr_5mp.JPG	Senior	F	3	2017-12-04 15:37:20	Fver1
agh	265	ccriq2	PipesNight_I_phon_5mp.jpg	PipesNight	I	2	2017-12-04 15:37:21	Iver1
agh	270	ccriq2	PipesNight_J_tab_5mp.JPG	PipesNight	J	1	2017-12-04 15:37:21	Jver1
agh	271	ccriq2	BouquetPastel_U_dslr_13mp.JPG	BouquetPastel	U	3	2017-12-04 15:37:21	Uver1
agh	266	ccriq2	Senior_D_tab_1mp.JPG	Senior	D	1	2017-12-04 15:37:21	Dver1
agh	263	ccriq2	Senior_H_phon_5mp.jpg	Senior	H	5	2017-12-04 15:37:22	Hver1
agh	267	ccriq2	Senior_O_compct_8mp.JPG	Senior	O	4	2017-12-04 15:37:22	Over1
agh	282	ccriq2	DenverBotanicGardensRocks_S_phon_13mp.jpg	DenverBotanicGardensRocks	S	2	2017-12-04 15:37:23	Sver1
agh	262	ccriq2	DenverBotanicGardensRocks_R_phon_13mp.jpg	DenverBotanicGardensRocks	R	2	2017-12-04 15:37:23	Rver1
agh	259	ccriq2	PipesNight_T_compct_13mp.JPG	PipesNight	T	4	2017-12-04 15:37:23	Tver1
agh	274	ccriq2	DenverBotanicGardensRocks_B_compct_1mp.JPG	DenverBotanicGardensRocks	B	1	2017-12-04 15:37:24	Bver1
agh	270	ccriq2	BouquetPastel_F_dslr_5mp.JPG	BouquetPastel	F	4	2017-12-04 15:37:24	Fver1
agh	271	ccriq2	PipesNight_E_compct_5mp.JPG	PipesNight	E	1	2017-12-04 15:37:24	Ever1
agh	264	ccriq2	DenverBotanicGardensRocks_R_phon_13mp.jpg	DenverBotanicGardensRocks	R	2	2017-12-04 15:37:24	Rver1
agh	266	ccriq2	PipesNight_F_dslr_5mp.JPG	PipesNight	F	2	2017-12-04 15:37:24	Fver1
agh	275	ccriq2	Senior_B_compct_1mp.JPG	Senior	B	2	2017-12-04 15:37:25	Bver1
agh	282	ccriq2	DenverBotanicGardensRocks_A_phon_1mp.jpg	DenverBotanicGardensRocks	A	1	2017-12-04 15:37:25	Aver1
agh	267	ccriq2	BouquetPastel_A_phon_1mp.jpg	BouquetPastel	A	2	2017-12-04 15:37:25	Aver1
agh	269	ccriq2	Senior_R_phon_13mp.jpg	Senior	R	4	2017-12-04 15:37:26	Rver1
agh	265	ccriq2	PipesNight_T_compct_13mp.JPG	PipesNight	T	4	2017-12-04 15:37:26	Tver1
agh	270	ccriq2	BouquetPastel_R_phon_13mp.jpg	BouquetPastel	R	4	2017-12-04 15:37:27	Rver1
agh	259	ccriq2	Senior_E_compct_5mp.JPG	Senior	E	1	2017-12-04 15:37:27	Ever1
agh	282	ccriq2	PipesNight_E_compct_5mp.JPG	PipesNight	E	1	2017-12-04 15:37:27	Ever1
agh	266	ccriq2	DenverBotanicGardensRocks_A_phon_1mp.jpg	DenverBotanicGardensRocks	A	2	2017-12-04 15:37:27	Aver1
agh	274	ccriq2	PipesNight_P_compct_13mp.JPG	PipesNight	P	3	2017-12-04 15:37:28	Pver1
agh	275	ccriq2	BouquetPastel_O_compct_8mp.JPG	BouquetPastel	O	4	2017-12-04 15:37:28	Over1
agh	271	ccriq2	DenverBotanicGardensRocks_T_compct_13mp.JPG	DenverBotanicGardensRocks	T	4	2017-12-04 15:37:29	Tver1
agh	263	ccriq2	PipesNight_O_compct_8mp.JPG	PipesNight	O	1	2017-12-04 15:37:29	Over1
agh	264	ccriq2	DenverBotanicGardensRocks_B_compct_1mp.JPG	DenverBotanicGardensRocks	B	2	2017-12-04 15:37:29	Bver1
agh	270	ccriq2	DenverBotanicGardensRocks_W_compct_20mp.JPG	DenverBotanicGardensRocks	W	4	2017-12-04 15:37:29	Wver1
agh	262	ccriq2	BouquetPastel_K_dslr_8mp.JPG	BouquetPastel	K	3	2017-12-04 15:37:29	Kver1
agh	269	ccriq2	PipesNight_Q_phon_13mp.jpg	PipesNight	Q	2	2017-12-04 15:37:30	Qver1
agh	267	ccriq2	DenverBotanicGardensRocks_I_phon_5mp.jpg	DenverBotanicGardensRocks	I	2	2017-12-04 15:37:30	Iver1
agh	282	ccriq2	PipesNight_M_phon_8mp.JPG	PipesNight	M	2	2017-12-04 15:37:31	Mver1
agh	266	ccriq2	BouquetPastel_J_tab_5mp.jpg	BouquetPastel	J	4	2017-12-04 15:37:31	Jver1
agh	275	ccriq2	PipesNight_Q_phon_13mp.jpg	PipesNight	Q	3	2017-12-04 15:37:31	Qver1
agh	262	ccriq2	BouquetPastel_B_compct_1mp.JPG	BouquetPastel	B	1	2017-12-04 15:37:31	Bver1
agh	265	ccriq2	PipesNight_R_phon_13mp.jpg	PipesNight	R	2	2017-12-04 15:37:32	Rver1
agh	274	ccriq2	Senior_L_phon_8mp.JPG	Senior	L	3	2017-12-04 15:37:32	Lver1
agh	259	ccriq2	DenverBotanicGardensRocks_D_tab_1mp.JPG	DenverBotanicGardensRocks	D	1	2017-12-04 15:37:33	Dver1
agh	263	ccriq2	DenverBotanicGardensRocks_X_dslr_20mp.JPG	DenverBotanicGardensRocks	X	2	2017-12-04 15:37:33	Xver1
agh	270	ccriq2	Senior_T_comct_13mp.JPG	Senior	T	5	2017-12-04 15:37:33	Tver1
agh	267	ccriq2	Senior_N_phon_8mp.jpg	Senior	N	1	2017-12-04 15:37:34	Nver1
agh	275	ccriq2	BouquetPastel_J_tab_5mp.jpg	BouquetPastel	J	3	2017-12-04 15:37:34	Jver1
agh	264	ccriq2	DenverBotanicGardensRocks_I_phon_5mp.jpg	DenverBotanicGardensRocks	I	1	2017-12-04 15:37:34	Iver1
agh	266	ccriq2	BouquetPastel_P_compct_13mp.JPG	BouquetPastel	P	3	2017-12-04 15:37:34	Pver1
agh	259	ccriq2	DenverBotanicGardensRocks_E_compct_5mp.JPG	DenverBotanicGardensRocks	E	1	2017-12-04 15:37:35	Ever1
agh	262	ccriq2	PipesNight_I_phon_5mp.jpg	PipesNight	I	2	2017-12-04 15:37:35	Iver1
agh	271	ccriq2	DenverBotanicGardensRocks_W_compct_20mp.JPG	DenverBotanicGardensRocks	W	4	2017-12-04 15:37:36	Wver1
agh	274	ccriq2	Senior_E_compct_5mp.JPG	Senior	E	2	2017-12-04 15:37:36	Ever1
agh	267	ccriq2	PipesNight_B_compct_1mp.JPG	PipesNight	B	1	2017-12-04 15:37:36	Bver1
agh	270	ccriq2	PipesNight_F_dslr_5mp.JPG	PipesNight	F	2	2017-12-04 15:37:36	Fver1
agh	282	ccriq2	DenverBotanicGardensRocks_W_compct_20mp.JPG	DenverBotanicGardensRocks	W	3	2017-12-04 15:37:36	Wver1
agh	259	ccriq2	Senior_J_tab_5mp.JPG	Senior	J	2	2017-12-04 15:37:37	Jver1
agh	268	ccriq2	PipesNight_F_dslr_5mp.JPG	PipesNight	F	3	2017-12-04 15:37:37	Fver1
agh	265	ccriq2	Senior_J_tab_5mp.JPG	Senior	J	3	2017-12-04 15:37:37	Jver1
agh	266	ccriq2	PipesNight_L_phon_8mp.JPG	PipesNight	L	2	2017-12-04 15:37:38	Lver1
agh	275	ccriq2	DenverBotanicGardensRocks_D_tab_1mp.JPG	DenverBotanicGardensRocks	D	1	2017-12-04 15:37:38	Dver1
agh	267	ccriq2	PipesNight_A_phon_1mp.jpg	PipesNight	A	1	2017-12-04 15:37:39	Aver1
agh	270	ccriq2	PipesNight_N_phon_8mp.jpg	PipesNight	N	1	2017-12-04 15:37:39	Nver1
agh	282	ccriq2	DenverBotanicGardensRocks_E_compct_5mp.JPG	DenverBotanicGardensRocks	E	4	2017-12-04 15:37:39	Ever1
agh	263	ccriq2	Senior_O_compct_8mp.JPG	Senior	O	5	2017-12-04 15:37:39	Over1
agh	269	ccriq2	DenverBotanicGardensRocks_L_phon_8mp.JPG	DenverBotanicGardensRocks	L	4	2017-12-04 15:37:39	Lver1
agh	262	ccriq2	BouquetPastel_P_compct_13mp.JPG	BouquetPastel	P	2	2017-12-04 15:37:39	Pver1
agh	274	ccriq2	Senior_T_comct_13mp.JPG	Senior	T	3	2017-12-04 15:37:39	Tver1
agh	259	ccriq2	DenverBotanicGardensRocks_A_phon_1mp.jpg	DenverBotanicGardensRocks	A	1	2017-12-04 15:37:39	Aver1
agh	265	ccriq2	Senior_M_phon_8mp.JPG	Senior	M	3	2017-12-04 15:37:40	Mver1
agh	267	ccriq2	BouquetPastel_G_phon_5mp.jpg	BouquetPastel	G	4	2017-12-04 15:37:41	Gver1
agh	282	ccriq2	BouquetPastel_T_compct_13mp.JPG	BouquetPastel	T	3	2017-12-04 15:37:41	Tver1
agh	266	ccriq2	DenverBotanicGardensRocks_P_compct_13mp.JPG	DenverBotanicGardensRocks	P	2	2017-12-04 15:37:41	Pver1
agh	270	ccriq2	Senior_O_compct_8mp.JPG	Senior	O	4	2017-12-04 15:37:41	Over1
agh	271	ccriq2	BouquetPastel_G_phon_5mp.jpg	BouquetPastel	G	3	2017-12-04 15:37:42	Gver1
agh	268	ccriq2	BouquetPastel_H_phon_5mp.jpg	BouquetPastel	H	4	2017-12-04 15:37:42	Hver1
agh	262	ccriq2	Senior_U_dslr_13mp.JPG	Senior	U	4	2017-12-04 15:37:42	Uver1
agh	264	ccriq2	BouquetPastel_U_dslr_13mp.JPG	BouquetPastel	U	4	2017-12-04 15:37:43	Uver1
agh	282	ccriq2	PipesNight_R_phon_13mp.jpg	PipesNight	R	1	2017-12-04 15:37:43	Rver1
agh	259	ccriq2	BouquetPastel_W_compct_20mp.JPG	BouquetPastel	W	2	2017-12-04 15:37:43	Wver1
agh	265	ccriq2	DenverBotanicGardensRocks_I_phon_5mp.jpg	DenverBotanicGardensRocks	I	2	2017-12-04 15:37:43	Iver1
agh	269	ccriq2	DenverBotanicGardensRocks_H_phon_5mp.jpg	DenverBotanicGardensRocks	H	3	2017-12-04 15:37:44	Hver1
agh	267	ccriq2	Senior_K_dslr_8mp.JPG	Senior	K	5	2017-12-04 15:37:44	Kver1
agh	274	ccriq2	Senior_P_compct_13mp.JPG	Senior	P	4	2017-12-04 15:37:45	Pver1
agh	266	ccriq2	DenverBotanicGardensRocks_U_dslr_13mp.JPG	DenverBotanicGardensRocks	U	4	2017-12-04 15:37:45	Uver1
agh	270	ccriq2	BouquetPastel_G_phon_5mp.jpg	BouquetPastel	G	2	2017-12-04 15:37:45	Gver1
agh	275	ccriq2	Senior_T_comct_13mp.JPG	Senior	T	4	2017-12-04 15:37:46	Tver1
agh	282	ccriq2	Senior_F_dslr_5mp.JPG	Senior	F	1	2017-12-04 15:37:47	Fver1
agh	267	ccriq2	BouquetPastel_O_compct_8mp.JPG	BouquetPastel	O	5	2017-12-04 15:37:47	Over1
agh	259	ccriq2	PipesNight_X_dslr_20mp.JPG	PipesNight	X	1	2017-12-04 15:37:47	Xver1
agh	271	ccriq2	DenverBotanicGardensRocks_O_compct_8mp.JPG	DenverBotanicGardensRocks	O	4	2017-12-04 15:37:48	Over1
agh	262	ccriq2	DenverBotanicGardensRocks_U_dslr_13mp.JPG	DenverBotanicGardensRocks	U	3	2017-12-04 15:37:48	Uver1
agh	279	ccriq2	Senior_Q_phon_13mp.jpg	Senior	Q	2	2017-12-04 15:37:48	Qver1
agh	269	ccriq2	DenverBotanicGardensRocks_O_compct_8mp.JPG	DenverBotanicGardensRocks	O	4	2017-12-04 15:37:48	Over1
agh	266	ccriq2	DenverBotanicGardensRocks_X_dslr_20mp.JPG	DenverBotanicGardensRocks	X	5	2017-12-04 15:37:48	Xver1
agh	282	ccriq2	BouquetPastel_B_compct_1mp.JPG	BouquetPastel	B	1	2017-12-04 15:37:49	Bver1
agh	270	ccriq2	BouquetPastel_U_dslr_13mp.JPG	BouquetPastel	U	5	2017-12-04 15:37:49	Uver1
agh	275	ccriq2	PipesNight_L_phon_8mp.JPG	PipesNight	L	3	2017-12-04 15:37:49	Lver1
agh	264	ccriq2	Senior_S_phon_13mp.jpg	Senior	S	3	2017-12-04 15:37:49	Sver1
agh	265	ccriq2	DenverBotanicGardensRocks_K_dslr_8mp.JPG	DenverBotanicGardensRocks	K	4	2017-12-04 15:37:50	Kver1
agh	267	ccriq2	BouquetPastel_H_phon_5mp.jpg	BouquetPastel	H	4	2017-12-04 15:37:50	Hver1
agh	274	ccriq2	DenverBotanicGardensRocks_M_phon_8mp.JPG	DenverBotanicGardensRocks	M	4	2017-12-04 15:37:50	Mver1
agh	268	ccriq2	PipesNight_H_phon_5mp.jpg	PipesNight	H	3	2017-12-04 15:37:50	Hver1
agh	259	ccriq2	PipesNight_R_phon_13mp.jpg	PipesNight	R	1	2017-12-04 15:37:51	Rver1
agh	270	ccriq2	BouquetPastel_J_tab_5mp.jpg	BouquetPastel	J	4	2017-12-04 15:37:51	Jver1
agh	271	ccriq2	DenverBotanicGardensRocks_S_phon_13mp.jpg	DenverBotanicGardensRocks	S	2	2017-12-04 15:37:51	Sver1
agh	266	ccriq2	BouquetPastel_T_compct_13mp.JPG	BouquetPastel	T	3	2017-12-04 15:37:52	Tver1
agh	282	ccriq2	DenverBotanicGardensRocks_H_phon_5mp.jpg	DenverBotanicGardensRocks	H	3	2017-12-04 15:37:52	Hver1
agh	265	ccriq2	BouquetPastel_W_compct_20mp.JPG	BouquetPastel	W	2	2017-12-04 15:37:53	Wver1
agh	267	ccriq2	PipesNight_M_phon_8mp.JPG	PipesNight	M	4	2017-12-04 15:37:53	Mver1
agh	274	ccriq2	BouquetPastel_D_tab_1mp.JPG	BouquetPastel	D	2	2017-12-04 15:37:53	Dver1
agh	259	ccriq2	PipesNight_N_phon_8mp.jpg	PipesNight	N	1	2017-12-04 15:37:53	Nver1
agh	270	ccriq2	DenverBotanicGardensRocks_U_dslr_13mp.JPG	DenverBotanicGardensRocks	U	4	2017-12-04 15:37:53	Uver1
agh	269	ccriq2	BouquetPastel_G_phon_5mp.jpg	BouquetPastel	G	3	2017-12-04 15:37:54	Gver1
agh	268	ccriq2	Senior_T_comct_13mp.JPG	Senior	T	4	2017-12-04 15:37:54	Tver1
agh	266	ccriq2	BouquetPastel_Q_phon_13mp.jpg	BouquetPastel	Q	2	2017-12-04 15:37:55	Qver1
agh	274	ccriq2	BouquetPastel_B_compct_1mp.JPG	BouquetPastel	B	1	2017-12-04 15:37:55	Bver1
agh	270	ccriq2	Senior_K_dslr_8mp.JPG	Senior	K	3	2017-12-04 15:37:55	Kver1
agh	259	ccriq2	Senior_H_phon_5mp.jpg	Senior	H	3	2017-12-04 15:37:56	Hver1
agh	262	ccriq2	BouquetPastel_U_dslr_13mp.JPG	BouquetPastel	U	4	2017-12-04 15:37:56	Uver1
agh	267	ccriq2	Senior_A_phon_1mp.jpg	Senior	A	1	2017-12-04 15:37:56	Aver1
agh	282	ccriq2	Senior_E_compct_5mp.JPG	Senior	E	2	2017-12-04 15:37:57	Ever1
agh	275	ccriq2	Senior_V_phon_20mp.jpg	Senior	V	3	2017-12-04 15:37:58	Vver1
agh	270	ccriq2	BouquetPastel_K_dslr_8mp.JPG	BouquetPastel	K	5	2017-12-04 15:37:58	Kver1
agh	268	ccriq2	BouquetPastel_D_tab_1mp.JPG	BouquetPastel	D	1	2017-12-04 15:37:58	Dver1
agh	274	ccriq2	Senior_W_compct_20mp.JPG	Senior	W	4	2017-12-04 15:37:59	Wver1
agh	282	ccriq2	DenverBotanicGardensRocks_N_phon_8mp.jpg	DenverBotanicGardensRocks	N	2	2017-12-04 15:37:59	Nver1
agh	259	ccriq2	PipesNight_D_tab_1mp.JPG	PipesNight	D	1	2017-12-04 15:38:00	Dver1
agh	267	ccriq2	DenverBotanicGardensRocks_E_compct_5mp.JPG	DenverBotanicGardensRocks	E	4	2017-12-04 15:38:00	Ever1
agh	266	ccriq2	PipesNight_I_phon_5mp.jpg	PipesNight	I	2	2017-12-04 15:38:00	Iver1
agh	263	ccriq2	DenverBotanicGardensRocks_L_phon_8mp.JPG	DenverBotanicGardensRocks	L	3	2017-12-04 15:38:01	Lver1
agh	265	ccriq2	BouquetPastel_X_dslr_20mp.JPG	BouquetPastel	X	4	2017-12-04 15:38:01	Xver1
agh	264	ccriq2	PipesNight_G_phon_5mp.jpg	PipesNight	G	1	2017-12-04 15:38:01	Gver1
agh	282	ccriq2	Senior_U_dslr_13mp.JPG	Senior	U	4	2017-12-04 15:38:02	Uver1
agh	267	ccriq2	PipesNight_G_phon_5mp.jpg	PipesNight	G	1	2017-12-04 15:38:03	Gver1
agh	262	ccriq2	BouquetPastel_L_phon_8mp.JPG	BouquetPastel	L	2	2017-12-04 15:38:03	Lver1
agh	268	ccriq2	DenverBotanicGardensRocks_U_dslr_13mp.JPG	DenverBotanicGardensRocks	U	4	2017-12-04 15:38:03	Uver1
agh	259	ccriq2	PipesNight_I_phon_5mp.jpg	PipesNight	I	2	2017-12-04 15:38:03	Iver1
agh	266	ccriq2	BouquetPastel_S_phon_13mp.jpg	BouquetPastel	S	2	2017-12-04 15:38:04	Sver1
agh	269	ccriq2	DenverBotanicGardensRocks_E_compct_5mp.JPG	DenverBotanicGardensRocks	E	3	2017-12-04 15:38:04	Ever1
agh	275	ccriq2	PipesNight_D_tab_1mp.JPG	PipesNight	D	1	2017-12-04 15:38:04	Dver1
agh	263	ccriq2	Senior_K_dslr_8mp.JPG	Senior	K	5	2017-12-04 15:38:05	Kver1
agh	265	ccriq2	PipesNight_F_dslr_5mp.JPG	PipesNight	F	2	2017-12-04 15:38:05	Fver1
agh	267	ccriq2	PipesNight_T_compct_13mp.JPG	PipesNight	T	5	2017-12-04 15:38:05	Tver1
agh	259	ccriq2	DenverBotanicGardensRocks_I_phon_5mp.jpg	DenverBotanicGardensRocks	I	2	2017-12-04 15:38:05	Iver1
agh	282	ccriq2	BouquetPastel_W_compct_20mp.JPG	BouquetPastel	W	4	2017-12-04 15:38:06	Wver1
agh	264	ccriq2	Senior_O_compct_8mp.JPG	Senior	O	4	2017-12-04 15:38:06	Over1
agh	275	ccriq2	BouquetPastel_M_phon_8mp.JPG	BouquetPastel	M	4	2017-12-04 15:38:06	Mver1
agh	263	ccriq2	Senior_A_phon_1mp.jpg	Senior	A	1	2017-12-04 15:38:06	Aver1
agh	270	ccriq2	Senior_R_phon_13mp.jpg	Senior	R	5	2017-12-04 15:38:07	Rver1
agh	266	ccriq2	PipesNight_H_phon_5mp.jpg	PipesNight	H	3	2017-12-04 15:38:07	Hver1
agh	262	ccriq2	DenverBotanicGardensRocks_L_phon_8mp.JPG	DenverBotanicGardensRocks	L	5	2017-12-04 15:38:07	Lver1
agh	259	ccriq2	PipesNight_W_compct_20mp.JPG	PipesNight	W	1	2017-12-04 15:38:07	Wver1
agh	279	ccriq2	BouquetPastel_J_tab_5mp.jpg	BouquetPastel	J	4	2017-12-04 15:38:07	Jver1
agh	271	ccriq2	PipesNight_U_dslr_13mp.JPG	PipesNight	U	3	2017-12-04 15:38:08	Uver1
agh	282	ccriq2	DenverBotanicGardensRocks_D_tab_1mp.JPG	DenverBotanicGardensRocks	D	3	2017-12-04 15:38:08	Dver1
agh	267	ccriq2	BouquetPastel_T_compct_13mp.JPG	BouquetPastel	T	5	2017-12-04 15:38:08	Tver1
agh	269	ccriq2	Senior_L_phon_8mp.JPG	Senior	L	3	2017-12-04 15:38:09	Lver1
agh	259	ccriq2	DenverBotanicGardensRocks_L_phon_8mp.JPG	DenverBotanicGardensRocks	L	1	2017-12-04 15:38:09	Lver1
agh	263	ccriq2	DenverBotanicGardensRocks_E_compct_5mp.JPG	DenverBotanicGardensRocks	E	2	2017-12-04 15:38:09	Ever1
agh	268	ccriq2	PipesNight_K_dslr_8mp.JPG	PipesNight	K	3	2017-12-04 15:38:09	Kver1
agh	262	ccriq2	PipesNight_N_phon_8mp.jpg	PipesNight	N	1	2017-12-04 15:38:10	Nver1
agh	266	ccriq2	PipesNight_R_phon_13mp.jpg	PipesNight	R	3	2017-12-04 15:38:10	Rver1
agh	259	ccriq2	BouquetPastel_J_tab_5mp.jpg	BouquetPastel	J	1	2017-12-04 15:38:10	Jver1
agh	282	ccriq2	Senior_V_phon_20mp.jpg	Senior	V	2	2017-12-04 15:38:11	Vver1
agh	271	ccriq2	Senior_A_phon_1mp.jpg	Senior	A	1	2017-12-04 15:38:11	Aver1
agh	267	ccriq2	DenverBotanicGardensRocks_G_phon_5mp.jpg	DenverBotanicGardensRocks	G	2	2017-12-04 15:38:12	Gver1
agh	265	ccriq2	DenverBotanicGardensRocks_W_compct_20mp.JPG	DenverBotanicGardensRocks	W	4	2017-12-04 15:38:12	Wver1
agh	262	ccriq2	Senior_D_tab_1mp.JPG	Senior	D	1	2017-12-04 15:38:12	Dver1
agh	270	ccriq2	PipesNight_A_phon_1mp.jpg	PipesNight	A	1	2017-12-04 15:38:12	Aver1
agh	282	ccriq2	DenverBotanicGardensRocks_G_phon_5mp.jpg	DenverBotanicGardensRocks	G	3	2017-12-04 15:38:13	Gver1
agh	259	ccriq2	PipesNight_J_tab_5mp.JPG	PipesNight	J	1	2017-12-04 15:38:13	Jver1
agh	263	ccriq2	PipesNight_E_compct_5mp.JPG	PipesNight	E	1	2017-12-04 15:38:13	Ever1
agh	275	ccriq2	DenverBotanicGardensRocks_O_compct_8mp.JPG	DenverBotanicGardensRocks	O	5	2017-12-04 15:38:13	Over1
agh	266	ccriq2	DenverBotanicGardensRocks_O_compct_8mp.JPG	DenverBotanicGardensRocks	O	4	2017-12-04 15:38:14	Over1
agh	269	ccriq2	Senior_W_compct_20mp.JPG	Senior	W	4	2017-12-04 15:38:14	Wver1
agh	274	ccriq2	BouquetPastel_K_dslr_8mp.JPG	BouquetPastel	K	4	2017-12-04 15:38:14	Kver1
agh	262	ccriq2	DenverBotanicGardensRocks_I_phon_5mp.jpg	DenverBotanicGardensRocks	I	2	2017-12-04 15:38:15	Iver1
agh	259	ccriq2	PipesNight_M_phon_8mp.JPG	PipesNight	M	1	2017-12-04 15:38:15	Mver1
agh	264	ccriq2	DenverBotanicGardensRocks_U_dslr_13mp.JPG	DenverBotanicGardensRocks	U	2	2017-12-04 15:38:16	Uver1
agh	263	ccriq2	PipesNight_P_compct_13mp.JPG	PipesNight	P	2	2017-12-04 15:38:16	Pver1
agh	282	ccriq2	BouquetPastel_E_compct_5mp.JPG	BouquetPastel	E	2	2017-12-04 15:38:16	Ever1
agh	259	ccriq2	Senior_R_phon_13mp.jpg	Senior	R	2	2017-12-04 15:38:16	Rver1
agh	272	ccriq2	Senior_A_phon_1mp.jpg	Senior	A	2	2017-12-04 15:38:16	Aver1
agh	266	ccriq2	BouquetPastel_K_dslr_8mp.JPG	BouquetPastel	K	5	2017-12-04 15:38:17	Kver1
agh	270	ccriq2	PipesNight_S_phon_13mp.jpg	PipesNight	S	4	2017-12-04 15:38:17	Sver1
agh	269	ccriq2	Senior_B_compct_1mp.JPG	Senior	B	2	2017-12-04 15:38:17	Bver1
agh	267	ccriq2	DenverBotanicGardensRocks_X_dslr_20mp.JPG	DenverBotanicGardensRocks	X	4	2017-12-04 15:38:17	Xver1
agh	259	ccriq2	BouquetPastel_H_phon_5mp.jpg	BouquetPastel	H	2	2017-12-04 15:38:18	Hver1
agh	265	ccriq2	DenverBotanicGardensRocks_S_phon_13mp.jpg	DenverBotanicGardensRocks	S	4	2017-12-04 15:38:18	Sver1
agh	274	ccriq2	PipesNight_Q_phon_13mp.jpg	PipesNight	Q	4	2017-12-04 15:38:18	Qver1
agh	263	ccriq2	BouquetPastel_L_phon_8mp.JPG	BouquetPastel	L	2	2017-12-04 15:38:19	Lver1
agh	275	ccriq2	Senior_J_tab_5mp.JPG	Senior	J	3	2017-12-04 15:38:19	Jver1
agh	270	ccriq2	DenverBotanicGardensRocks_E_compct_5mp.JPG	DenverBotanicGardensRocks	E	4	2017-12-04 15:38:19	Ever1
agh	266	ccriq2	BouquetPastel_D_tab_1mp.JPG	BouquetPastel	D	3	2017-12-04 15:38:20	Dver1
agh	259	ccriq2	BouquetPastel_L_phon_8mp.JPG	BouquetPastel	L	3	2017-12-04 15:38:20	Lver1
agh	271	ccriq2	Senior_R_phon_13mp.jpg	Senior	R	2	2017-12-04 15:38:20	Rver1
agh	269	ccriq2	Senior_N_phon_8mp.jpg	Senior	N	1	2017-12-04 15:38:20	Nver1
agh	282	ccriq2	PipesNight_G_phon_5mp.jpg	PipesNight	G	1	2017-12-04 15:38:20	Gver1
agh	267	ccriq2	DenverBotanicGardensRocks_J_tab_5mp.JPG	DenverBotanicGardensRocks	J	3	2017-12-04 15:38:21	Jver1
agh	264	ccriq2	BouquetPastel_S_phon_13mp.jpg	BouquetPastel	S	3	2017-12-04 15:38:21	Sver1
agh	262	ccriq2	Senior_M_phon_8mp.JPG	Senior	M	4	2017-12-04 15:38:21	Mver1
agh	259	ccriq2	Senior_L_phon_8mp.JPG	Senior	L	3	2017-12-04 15:38:21	Lver1
agh	270	ccriq2	Senior_I_phon_5mp.jpg	Senior	I	4	2017-12-04 15:38:22	Iver1
agh	265	ccriq2	Senior_R_phon_13mp.jpg	Senior	R	2	2017-12-04 15:38:22	Rver1
agh	274	ccriq2	DenverBotanicGardensRocks_P_compct_13mp.JPG	DenverBotanicGardensRocks	P	2	2017-12-04 15:38:22	Pver1
agh	263	ccriq2	Senior_U_dslr_13mp.JPG	Senior	U	5	2017-12-04 15:38:23	Uver1
agh	259	ccriq2	PipesNight_H_phon_5mp.jpg	PipesNight	H	3	2017-12-04 15:38:23	Hver1
agh	275	ccriq2	Senior_Q_phon_13mp.jpg	Senior	Q	2	2017-12-04 15:38:23	Qver1
agh	266	ccriq2	BouquetPastel_U_dslr_13mp.JPG	BouquetPastel	U	4	2017-12-04 15:38:23	Uver1
agh	272	ccriq2	PipesNight_O_compct_8mp.JPG	PipesNight	O	1	2017-12-04 15:38:23	Over1
agh	267	ccriq2	BouquetPastel_F_dslr_5mp.JPG	BouquetPastel	F	4	2017-12-04 15:38:24	Fver1
agh	282	ccriq2	DenverBotanicGardensRocks_F_dslr_5mp.JPG	DenverBotanicGardensRocks	F	1	2017-12-04 15:38:24	Fver1
agh	271	ccriq2	DenverBotanicGardensRocks_B_compct_1mp.JPG	DenverBotanicGardensRocks	B	1	2017-12-04 15:38:24	Bver1
agh	262	ccriq2	BouquetPastel_R_phon_13mp.jpg	BouquetPastel	R	2	2017-12-04 15:38:25	Rver1
agh	263	ccriq2	PipesNight_A_phon_1mp.jpg	PipesNight	A	1	2017-12-04 15:38:25	Aver1
agh	259	ccriq2	DenverBotanicGardensRocks_F_dslr_5mp.JPG	DenverBotanicGardensRocks	F	4	2017-12-04 15:38:25	Fver1
agh	267	ccriq2	BouquetPastel_N_phon_8mp.jpg	BouquetPastel	N	5	2017-12-04 15:38:26	Nver1
agh	274	ccriq2	BouquetPastel_E_compct_5mp.JPG	BouquetPastel	E	4	2017-12-04 15:38:26	Ever1
agh	265	ccriq2	PipesNight_U_dslr_13mp.JPG	PipesNight	U	3	2017-12-04 15:38:26	Uver1
agh	282	ccriq2	BouquetPastel_H_phon_5mp.jpg	BouquetPastel	H	2	2017-12-04 15:38:26	Hver1
agh	269	ccriq2	BouquetPastel_S_phon_13mp.jpg	BouquetPastel	S	3	2017-12-04 15:38:26	Sver1
agh	266	ccriq2	Senior_F_dslr_5mp.JPG	Senior	F	2	2017-12-04 15:38:26	Fver1
agh	272	ccriq2	DenverBotanicGardensRocks_D_tab_1mp.JPG	DenverBotanicGardensRocks	D	1	2017-12-04 15:38:27	Dver1
agh	259	ccriq2	DenverBotanicGardensRocks_H_phon_5mp.jpg	DenverBotanicGardensRocks	H	4	2017-12-04 15:38:27	Hver1
agh	271	ccriq2	DenverBotanicGardensRocks_G_phon_5mp.jpg	DenverBotanicGardensRocks	G	1	2017-12-04 15:38:28	Gver1
agh	262	ccriq2	PipesNight_W_compct_20mp.JPG	PipesNight	W	3	2017-12-04 15:38:28	Wver1
agh	259	ccriq2	BouquetPastel_B_compct_1mp.JPG	BouquetPastel	B	1	2017-12-04 15:38:29	Bver1
agh	263	ccriq2	Senior_R_phon_13mp.jpg	Senior	R	4	2017-12-04 15:38:29	Rver1
agh	282	ccriq2	Senior_A_phon_1mp.jpg	Senior	A	1	2017-12-04 15:38:29	Aver1
agh	267	ccriq2	Senior_T_comct_13mp.JPG	Senior	T	5	2017-12-04 15:38:30	Tver1
agh	265	ccriq2	BouquetPastel_E_compct_5mp.JPG	BouquetPastel	E	4	2017-12-04 15:38:30	Ever1
agh	270	ccriq2	BouquetPastel_T_compct_13mp.JPG	BouquetPastel	T	4	2017-12-04 15:38:30	Tver1
agh	259	ccriq2	Senior_X_dslr_20mp.JPG	Senior	X	3	2017-12-04 15:38:30	Xver1
agh	262	ccriq2	Senior_S_phon_13mp.jpg	Senior	S	2	2017-12-04 15:38:31	Sver1
agh	274	ccriq2	DenverBotanicGardensRocks_S_phon_13mp.jpg	DenverBotanicGardensRocks	S	4	2017-12-04 15:38:31	Sver1
agh	266	ccriq2	PipesNight_X_dslr_20mp.JPG	PipesNight	X	2	2017-12-04 15:38:31	Xver1
agh	268	ccriq2	BouquetPastel_Q_phon_13mp.jpg	BouquetPastel	Q	4	2017-12-04 15:38:31	Qver1
agh	282	ccriq2	DenverBotanicGardensRocks_B_compct_1mp.JPG	DenverBotanicGardensRocks	B	1	2017-12-04 15:38:31	Bver1
agh	272	ccriq2	DenverBotanicGardensRocks_X_dslr_20mp.JPG	DenverBotanicGardensRocks	X	4	2017-12-04 15:38:32	Xver1
agh	271	ccriq2	DenverBotanicGardensRocks_J_tab_5mp.JPG	DenverBotanicGardensRocks	J	2	2017-12-04 15:38:32	Jver1
agh	259	ccriq2	DenverBotanicGardensRocks_N_phon_8mp.jpg	DenverBotanicGardensRocks	N	3	2017-12-04 15:38:32	Nver1
agh	259	ccriq2	Senior_P_compct_13mp.JPG	Senior	P	3	2017-12-04 15:38:33	Pver1
agh	267	ccriq2	BouquetPastel_W_compct_20mp.JPG	BouquetPastel	W	3	2017-12-04 15:38:33	Wver1
agh	270	ccriq2	BouquetPastel_S_phon_13mp.jpg	BouquetPastel	S	2	2017-12-04 15:38:34	Sver1
agh	259	ccriq2	Senior_V_phon_20mp.jpg	Senior	V	3	2017-12-04 15:38:34	Vver1
agh	259	ccriq2	BouquetPastel_X_dslr_20mp.JPG	BouquetPastel	X	3	2017-12-04 15:38:34	Xver1
agh	274	ccriq2	DenverBotanicGardensRocks_Q_phon_13mp.jpg	DenverBotanicGardensRocks	Q	4	2017-12-04 15:38:35	Qver1
agh	259	ccriq2	PipesNight_B_compct_1mp.JPG	PipesNight	B	3	2017-12-04 15:38:35	Bver1
agh	264	ccriq2	DenverBotanicGardensRocks_W_compct_20mp.JPG	DenverBotanicGardensRocks	W	3	2017-12-04 15:38:35	Wver1
agh	266	ccriq2	Senior_X_dslr_20mp.JPG	Senior	X	2	2017-12-04 15:38:35	Xver1
agh	272	ccriq2	DenverBotanicGardensRocks_O_compct_8mp.JPG	DenverBotanicGardensRocks	O	5	2017-12-04 15:38:35	Over1
agh	259	ccriq2	DenverBotanicGardensRocks_T_compct_13mp.JPG	DenverBotanicGardensRocks	T	3	2017-12-04 15:38:35	Tver1
agh	282	ccriq2	DenverBotanicGardensRocks_R_phon_13mp.jpg	DenverBotanicGardensRocks	R	1	2017-12-04 15:38:36	Rver1
agh	259	ccriq2	DenverBotanicGardensRocks_B_compct_1mp.JPG	DenverBotanicGardensRocks	B	3	2017-12-04 15:38:36	Bver1
agh	270	ccriq2	PipesNight_B_compct_1mp.JPG	PipesNight	B	1	2017-12-04 15:38:36	Bver1
agh	259	ccriq2	Senior_I_phon_5mp.jpg	Senior	I	3	2017-12-04 15:38:37	Iver1
agh	265	ccriq2	BouquetPastel_U_dslr_13mp.JPG	BouquetPastel	U	4	2017-12-04 15:38:37	Uver1
agh	267	ccriq2	PipesNight_O_compct_8mp.JPG	PipesNight	O	3	2017-12-04 15:38:37	Over1
agh	259	ccriq2	PipesNight_K_dslr_8mp.JPG	PipesNight	K	3	2017-12-04 15:38:37	Kver1
agh	262	ccriq2	PipesNight_M_phon_8mp.JPG	PipesNight	M	3	2017-12-04 15:38:37	Mver1
agh	269	ccriq2	Senior_F_dslr_5mp.JPG	Senior	F	3	2017-12-04 15:38:37	Fver1
agh	268	ccriq2	BouquetPastel_K_dslr_8mp.JPG	BouquetPastel	K	5	2017-12-04 15:38:37	Kver1
agh	259	ccriq2	PipesNight_E_compct_5mp.JPG	PipesNight	E	3	2017-12-04 15:38:38	Ever1
agh	274	ccriq2	PipesNight_J_tab_5mp.JPG	PipesNight	J	3	2017-12-04 15:38:38	Jver1
agh	266	ccriq2	DenverBotanicGardensRocks_E_compct_5mp.JPG	DenverBotanicGardensRocks	E	3	2017-12-04 15:38:39	Ever1
agh	275	ccriq2	DenverBotanicGardensRocks_B_compct_1mp.JPG	DenverBotanicGardensRocks	B	3	2017-12-04 15:38:39	Bver1
agh	259	ccriq2	DenverBotanicGardensRocks_O_compct_8mp.JPG	DenverBotanicGardensRocks	O	3	2017-12-04 15:38:39	Over1
agh	271	ccriq2	Senior_F_dslr_5mp.JPG	Senior	F	2	2017-12-04 15:38:39	Fver1
agh	270	ccriq2	DenverBotanicGardensRocks_K_dslr_8mp.JPG	DenverBotanicGardensRocks	K	5	2017-12-04 15:38:39	Kver1
agh	282	ccriq2	BouquetPastel_U_dslr_13mp.JPG	BouquetPastel	U	3	2017-12-04 15:38:39	Uver1
agh	272	ccriq2	BouquetPastel_Q_phon_13mp.jpg	BouquetPastel	Q	3	2017-12-04 15:38:39	Qver1
agh	259	ccriq2	Senior_D_tab_1mp.JPG	Senior	D	3	2017-12-04 15:38:40	Dver1
agh	259	ccriq2	BouquetPastel_G_phon_5mp.jpg	BouquetPastel	G	3	2017-12-04 15:38:41	Gver1
agh	262	ccriq2	PipesNight_F_dslr_5mp.JPG	PipesNight	F	2	2017-12-04 15:38:41	Fver1
agh	275	ccriq2	BouquetPastel_H_phon_5mp.jpg	BouquetPastel	H	4	2017-12-04 15:38:41	Hver1
agh	259	ccriq2	BouquetPastel_D_tab_1mp.JPG	BouquetPastel	D	3	2017-12-04 15:38:41	Dver1
agh	267	ccriq2	PipesNight_W_compct_20mp.JPG	PipesNight	W	5	2017-12-04 15:38:42	Wver1
agh	265	ccriq2	PipesNight_X_dslr_20mp.JPG	PipesNight	X	2	2017-12-04 15:38:42	Xver1
agh	270	ccriq2	BouquetPastel_O_compct_8mp.JPG	BouquetPastel	O	4	2017-12-04 15:38:42	Over1
agh	259	ccriq2	Senior_A_phon_1mp.jpg	Senior	A	3	2017-12-04 15:38:42	Aver1
agh	268	ccriq2	BouquetPastel_M_phon_8mp.JPG	BouquetPastel	M	5	2017-12-04 15:38:42	Mver1
agh	279	ccriq2	DenverBotanicGardensRocks_W_compct_20mp.JPG	DenverBotanicGardensRocks	W	4	2017-12-04 15:38:43	Wver1
agh	266	ccriq2	DenverBotanicGardensRocks_M_phon_8mp.JPG	DenverBotanicGardensRocks	M	5	2017-12-04 15:38:43	Mver1
agh	259	ccriq2	PipesNight_P_compct_13mp.JPG	PipesNight	P	3	2017-12-04 15:38:43	Pver1
agh	282	ccriq2	Senior_M_phon_8mp.JPG	Senior	M	2	2017-12-04 15:38:43	Mver1
agh	259	ccriq2	BouquetPastel_E_compct_5mp.JPG	BouquetPastel	E	3	2017-12-04 15:38:43	Ever1
agh	264	ccriq2	DenverBotanicGardensRocks_L_phon_8mp.JPG	DenverBotanicGardensRocks	L	3	2017-12-04 15:38:44	Lver1
agh	274	ccriq2	DenverBotanicGardensRocks_U_dslr_13mp.JPG	DenverBotanicGardensRocks	U	4	2017-12-04 15:38:44	Uver1
agh	262	ccriq2	BouquetPastel_O_compct_8mp.JPG	BouquetPastel	O	5	2017-12-04 15:38:44	Over1
agh	259	ccriq2	PipesNight_S_phon_13mp.jpg	PipesNight	S	3	2017-12-04 15:38:44	Sver1
agh	270	ccriq2	DenverBotanicGardensRocks_P_compct_13mp.JPG	DenverBotanicGardensRocks	P	2	2017-12-04 15:38:44	Pver1
agh	272	ccriq2	DenverBotanicGardensRocks_R_phon_13mp.jpg	DenverBotanicGardensRocks	R	4	2017-12-04 15:38:45	Rver1
agh	263	ccriq2	BouquetPastel_P_compct_13mp.JPG	BouquetPastel	P	3	2017-12-04 15:38:45	Pver1
agh	269	ccriq2	PipesNight_T_compct_13mp.JPG	PipesNight	T	4	2017-12-04 15:38:45	Tver1
agh	259	ccriq2	Senior_N_phon_8mp.jpg	Senior	N	3	2017-12-04 15:38:45	Nver1
agh	282	ccriq2	PipesNight_A_phon_1mp.jpg	PipesNight	A	1	2017-12-04 15:38:45	Aver1
agh	259	ccriq2	BouquetPastel_O_compct_8mp.JPG	BouquetPastel	O	3	2017-12-04 15:38:46	Over1
agh	270	ccriq2	DenverBotanicGardensRocks_B_compct_1mp.JPG	DenverBotanicGardensRocks	B	2	2017-12-04 15:38:46	Bver1
agh	266	ccriq2	Senior_R_phon_13mp.jpg	Senior	R	3	2017-12-04 15:38:46	Rver1
agh	259	ccriq2	Senior_U_dslr_13mp.JPG	Senior	U	3	2017-12-04 15:38:47	Uver1
agh	265	ccriq2	Senior_L_phon_8mp.JPG	Senior	L	2	2017-12-04 15:38:47	Lver1
agh	262	ccriq2	Senior_T_comct_13mp.JPG	Senior	T	3	2017-12-04 15:38:47	Tver1
agh	275	ccriq2	Senior_N_phon_8mp.jpg	Senior	N	2	2017-12-04 15:38:47	Nver1
agh	274	ccriq2	BouquetPastel_M_phon_8mp.JPG	BouquetPastel	M	5	2017-12-04 15:38:47	Mver1
agh	268	ccriq2	DenverBotanicGardensRocks_N_phon_8mp.jpg	DenverBotanicGardensRocks	N	3	2017-12-04 15:38:47	Nver1
agh	282	ccriq2	DenverBotanicGardensRocks_J_tab_5mp.JPG	DenverBotanicGardensRocks	J	1	2017-12-04 15:38:47	Jver1
agh	263	ccriq2	Senior_M_phon_8mp.JPG	Senior	M	3	2017-12-04 15:38:47	Mver1
agh	259	ccriq2	Senior_F_dslr_5mp.JPG	Senior	F	3	2017-12-04 15:38:47	Fver1
agh	267	ccriq2	Senior_Q_phon_13mp.jpg	Senior	Q	2	2017-12-04 15:38:48	Qver1
agh	269	ccriq2	PipesNight_A_phon_1mp.jpg	PipesNight	A	1	2017-12-04 15:38:48	Aver1
agh	270	ccriq2	BouquetPastel_L_phon_8mp.JPG	BouquetPastel	L	4	2017-12-04 15:38:48	Lver1
agh	259	ccriq2	Senior_B_compct_1mp.JPG	Senior	B	3	2017-12-04 15:38:48	Bver1
agh	271	ccriq2	PipesNight_M_phon_8mp.JPG	PipesNight	M	3	2017-12-04 15:38:49	Mver1
agh	266	ccriq2	Senior_W_compct_20mp.JPG	Senior	W	2	2017-12-04 15:38:49	Wver1
agh	259	ccriq2	DenverBotanicGardensRocks_P_compct_13mp.JPG	DenverBotanicGardensRocks	P	3	2017-12-04 15:38:49	Pver1
agh	270	ccriq2	Senior_D_tab_1mp.JPG	Senior	D	1	2017-12-04 15:38:50	Dver1
agh	259	ccriq2	DenverBotanicGardensRocks_X_dslr_20mp.JPG	DenverBotanicGardensRocks	X	3	2017-12-04 15:38:50	Xver1
agh	263	ccriq2	BouquetPastel_T_compct_13mp.JPG	BouquetPastel	T	4	2017-12-04 15:38:51	Tver1
agh	259	ccriq2	DenverBotanicGardensRocks_S_phon_13mp.jpg	DenverBotanicGardensRocks	S	3	2017-12-04 15:38:51	Sver1
agh	275	ccriq2	DenverBotanicGardensRocks_R_phon_13mp.jpg	DenverBotanicGardensRocks	R	3	2017-12-04 15:38:51	Rver1
agh	262	ccriq2	DenverBotanicGardensRocks_W_compct_20mp.JPG	DenverBotanicGardensRocks	W	4	2017-12-04 15:38:52	Wver1
agh	264	ccriq2	Senior_D_tab_1mp.JPG	Senior	D	1	2017-12-04 15:38:52	Dver1
agh	270	ccriq2	DenverBotanicGardensRocks_A_phon_1mp.jpg	DenverBotanicGardensRocks	A	1	2017-12-04 15:38:52	Aver1
agh	282	ccriq2	DenverBotanicGardensRocks_X_dslr_20mp.JPG	DenverBotanicGardensRocks	X	4	2017-12-04 15:38:52	Xver1
agh	259	ccriq2	DenverBotanicGardensRocks_K_dslr_8mp.JPG	DenverBotanicGardensRocks	K	3	2017-12-04 15:38:52	Kver1
agh	279	ccriq2	BouquetPastel_K_dslr_8mp.JPG	BouquetPastel	K	3	2017-12-04 15:38:52	Kver1
agh	269	ccriq2	DenverBotanicGardensRocks_G_phon_5mp.jpg	DenverBotanicGardensRocks	G	2	2017-12-04 15:38:53	Gver1
agh	265	ccriq2	BouquetPastel_K_dslr_8mp.JPG	BouquetPastel	K	5	2017-12-04 15:38:53	Kver1
agh	274	ccriq2	BouquetPastel_W_compct_20mp.JPG	BouquetPastel	W	4	2017-12-04 15:38:53	Wver1
agh	259	ccriq2	Senior_M_phon_8mp.JPG	Senior	M	3	2017-12-04 15:38:53	Mver1
agh	271	ccriq2	BouquetPastel_J_tab_5mp.jpg	BouquetPastel	J	3	2017-12-04 15:38:53	Jver1
agh	263	ccriq2	PipesNight_W_compct_20mp.JPG	PipesNight	W	4	2017-12-04 15:38:54	Wver1
agh	259	ccriq2	BouquetPastel_N_phon_8mp.jpg	BouquetPastel	N	3	2017-12-04 15:38:54	Nver1
agh	268	ccriq2	PipesNight_S_phon_13mp.jpg	PipesNight	S	2	2017-12-04 15:38:54	Sver1
agh	266	ccriq2	PipesNight_V_phon_20mp.jpg	PipesNight	V	4	2017-12-04 15:38:55	Vver1
agh	259	ccriq2	Senior_W_compct_20mp.JPG	Senior	W	3	2017-12-04 15:38:55	Wver1
agh	265	ccriq2	PipesNight_N_phon_8mp.jpg	PipesNight	N	1	2017-12-04 15:38:56	Nver1
agh	259	ccriq2	BouquetPastel_T_compct_13mp.JPG	BouquetPastel	T	3	2017-12-04 15:38:56	Tver1
agh	282	ccriq2	Senior_W_compct_20mp.JPG	Senior	W	4	2017-12-04 15:38:57	Wver1
agh	259	ccriq2	PipesNight_Q_phon_13mp.jpg	PipesNight	Q	3	2017-12-04 15:38:57	Qver1
agh	267	ccriq2	Senior_R_phon_13mp.jpg	Senior	R	3	2017-12-04 15:38:57	Rver1
agh	264	ccriq2	Senior_Q_phon_13mp.jpg	Senior	Q	2	2017-12-04 15:38:57	Qver1
agh	271	ccriq2	BouquetPastel_R_phon_13mp.jpg	BouquetPastel	R	3	2017-12-04 15:38:57	Rver1
agh	279	ccriq2	BouquetPastel_O_compct_8mp.JPG	BouquetPastel	O	4	2017-12-04 15:38:58	Over1
agh	259	ccriq2	Senior_O_compct_8mp.JPG	Senior	O	3	2017-12-04 15:38:58	Over1
agh	263	ccriq2	DenverBotanicGardensRocks_I_phon_5mp.jpg	DenverBotanicGardensRocks	I	1	2017-12-04 15:38:58	Iver1
agh	262	ccriq2	DenverBotanicGardensRocks_K_dslr_8mp.JPG	DenverBotanicGardensRocks	K	4	2017-12-04 15:38:58	Kver1
agh	266	ccriq2	DenverBotanicGardensRocks_N_phon_8mp.jpg	DenverBotanicGardensRocks	N	5	2017-12-04 15:38:59	Nver1
agh	259	ccriq2	PipesNight_F_dslr_5mp.JPG	PipesNight	F	3	2017-12-04 15:38:59	Fver1
agh	274	ccriq2	PipesNight_W_compct_20mp.JPG	PipesNight	W	5	2017-12-04 15:38:59	Wver1
agh	267	ccriq2	DenverBotanicGardensRocks_B_compct_1mp.JPG	DenverBotanicGardensRocks	B	1	2017-12-04 15:38:59	Bver1
agh	259	ccriq2	BouquetPastel_F_dslr_5mp.JPG	BouquetPastel	F	3	2017-12-04 15:39:00	Fver1
agh	268	ccriq2	BouquetPastel_A_phon_1mp.jpg	BouquetPastel	A	2	2017-12-04 15:39:00	Aver1
agh	282	ccriq2	Senior_O_compct_8mp.JPG	Senior	O	1	2017-12-04 15:39:00	Over1
agh	263	ccriq2	Senior_N_phon_8mp.jpg	Senior	N	1	2017-12-04 15:39:00	Nver1
agh	270	ccriq2	Senior_W_compct_20mp.JPG	Senior	W	4	2017-12-04 15:39:00	Wver1
agh	269	ccriq2	DenverBotanicGardensRocks_K_dslr_8mp.JPG	DenverBotanicGardensRocks	K	4	2017-12-04 15:39:00	Kver1
agh	259	ccriq2	BouquetPastel_K_dslr_8mp.JPG	BouquetPastel	K	3	2017-12-04 15:39:00	Kver1
agh	265	ccriq2	Senior_I_phon_5mp.jpg	Senior	I	2	2017-12-04 15:39:01	Iver1
agh	259	ccriq2	PipesNight_U_dslr_13mp.JPG	PipesNight	U	3	2017-12-04 15:39:01	Uver1
agh	266	ccriq2	Senior_E_compct_5mp.JPG	Senior	E	1	2017-12-04 15:39:01	Ever1
agh	271	ccriq2	Senior_H_phon_5mp.jpg	Senior	H	4	2017-12-04 15:39:01	Hver1
agh	267	ccriq2	PipesNight_L_phon_8mp.JPG	PipesNight	L	2	2017-12-04 15:39:02	Lver1
agh	262	ccriq2	PipesNight_X_dslr_20mp.JPG	PipesNight	X	3	2017-12-04 15:39:02	Xver1
agh	259	ccriq2	BouquetPastel_Q_phon_13mp.jpg	BouquetPastel	Q	3	2017-12-04 15:39:02	Qver1
agh	274	ccriq2	BouquetPastel_G_phon_5mp.jpg	BouquetPastel	G	2	2017-12-04 15:39:02	Gver1
agh	263	ccriq2	Senior_I_phon_5mp.jpg	Senior	I	3	2017-12-04 15:39:03	Iver1
agh	259	ccriq2	Senior_Q_phon_13mp.jpg	Senior	Q	3	2017-12-04 15:39:03	Qver1
agh	282	ccriq2	Senior_L_phon_8mp.JPG	Senior	L	3	2017-12-04 15:39:03	Lver1
agh	264	ccriq2	Senior_J_tab_5mp.JPG	Senior	J	4	2017-12-04 15:39:03	Jver1
agh	259	ccriq2	DenverBotanicGardensRocks_G_phon_5mp.jpg	DenverBotanicGardensRocks	G	3	2017-12-04 15:39:04	Gver1
agh	275	ccriq2	Senior_F_dslr_5mp.JPG	Senior	F	3	2017-12-04 15:39:04	Fver1
agh	267	ccriq2	Senior_L_phon_8mp.JPG	Senior	L	2	2017-12-04 15:39:04	Lver1
agh	259	ccriq2	BouquetPastel_U_dslr_13mp.JPG	BouquetPastel	U	3	2017-12-04 15:39:04	Uver1
agh	270	ccriq2	PipesNight_P_compct_13mp.JPG	PipesNight	P	3	2017-12-04 15:39:05	Pver1
agh	259	ccriq2	BouquetPastel_S_phon_13mp.jpg	BouquetPastel	S	3	2017-12-04 15:39:05	Sver1
agh	274	ccriq2	PipesNight_B_compct_1mp.JPG	PipesNight	B	1	2017-12-04 15:39:05	Bver1
agh	266	ccriq2	Senior_Q_phon_13mp.jpg	Senior	Q	4	2017-12-04 15:39:05	Qver1
agh	263	ccriq2	BouquetPastel_W_compct_20mp.JPG	BouquetPastel	W	3	2017-12-04 15:39:06	Wver1
agh	259	ccriq2	PipesNight_O_compct_8mp.JPG	PipesNight	O	3	2017-12-04 15:39:06	Over1
agh	279	ccriq2	DenverBotanicGardensRocks_F_dslr_5mp.JPG	DenverBotanicGardensRocks	F	3	2017-12-04 15:39:06	Fver1
agh	282	ccriq2	BouquetPastel_N_phon_8mp.jpg	BouquetPastel	N	3	2017-12-04 15:39:06	Nver1
agh	264	ccriq2	Senior_A_phon_1mp.jpg	Senior	A	1	2017-12-04 15:39:07	Aver1
agh	259	ccriq2	Senior_K_dslr_8mp.JPG	Senior	K	3	2017-12-04 15:39:07	Kver1
agh	270	ccriq2	DenverBotanicGardensRocks_F_dslr_5mp.JPG	DenverBotanicGardensRocks	F	4	2017-12-04 15:39:07	Fver1
agh	267	ccriq2	BouquetPastel_R_phon_13mp.jpg	BouquetPastel	R	4	2017-12-04 15:39:07	Rver1
agh	265	ccriq2	PipesNight_L_phon_8mp.JPG	PipesNight	L	2	2017-12-04 15:39:07	Lver1
agh	275	ccriq2	Senior_A_phon_1mp.jpg	Senior	A	2	2017-12-04 15:39:07	Aver1
agh	259	ccriq2	DenverBotanicGardensRocks_W_compct_20mp.JPG	DenverBotanicGardensRocks	W	3	2017-12-04 15:39:07	Wver1
agh	263	ccriq2	DenverBotanicGardensRocks_D_tab_1mp.JPG	DenverBotanicGardensRocks	D	1	2017-12-04 15:39:07	Dver1
agh	271	ccriq2	DenverBotanicGardensRocks_H_phon_5mp.jpg	DenverBotanicGardensRocks	H	4	2017-12-04 15:39:07	Hver1
agh	274	ccriq2	PipesNight_O_compct_8mp.JPG	PipesNight	O	1	2017-12-04 15:39:08	Over1
agh	259	ccriq2	DenverBotanicGardensRocks_M_phon_8mp.JPG	DenverBotanicGardensRocks	M	3	2017-12-04 15:39:08	Mver1
agh	266	ccriq2	DenverBotanicGardensRocks_W_compct_20mp.JPG	DenverBotanicGardensRocks	W	2	2017-12-04 15:39:09	Wver1
agh	268	ccriq2	DenverBotanicGardensRocks_T_compct_13mp.JPG	DenverBotanicGardensRocks	T	4	2017-12-04 15:39:09	Tver1
agh	259	ccriq2	DenverBotanicGardensRocks_U_dslr_13mp.JPG	DenverBotanicGardensRocks	U	3	2017-12-04 15:39:09	Uver1
agh	270	ccriq2	Senior_F_dslr_5mp.JPG	Senior	F	2	2017-12-04 15:39:09	Fver1
agh	259	ccriq2	PipesNight_G_phon_5mp.jpg	PipesNight	G	3	2017-12-04 15:39:10	Gver1
agh	262	ccriq2	Senior_O_compct_8mp.JPG	Senior	O	4	2017-12-04 15:39:11	Over1
agh	282	ccriq2	DenverBotanicGardensRocks_I_phon_5mp.jpg	DenverBotanicGardensRocks	I	2	2017-12-04 15:39:11	Iver1
agh	263	ccriq2	DenverBotanicGardensRocks_N_phon_8mp.jpg	DenverBotanicGardensRocks	N	1	2017-12-04 15:39:11	Nver1
agh	267	ccriq2	PipesNight_S_phon_13mp.jpg	PipesNight	S	2	2017-12-04 15:39:11	Sver1
agh	270	ccriq2	PipesNight_V_phon_20mp.jpg	PipesNight	V	3	2017-12-04 15:39:12	Vver1
agh	274	ccriq2	BouquetPastel_U_dslr_13mp.JPG	BouquetPastel	U	3	2017-12-04 15:39:12	Uver1
agh	265	ccriq2	DenverBotanicGardensRocks_N_phon_8mp.jpg	DenverBotanicGardensRocks	N	2	2017-12-04 15:39:12	Nver1
agh	269	ccriq2	Senior_V_phon_20mp.jpg	Senior	V	4	2017-12-04 15:39:12	Vver1
agh	266	ccriq2	PipesNight_E_compct_5mp.JPG	PipesNight	E	1	2017-12-04 15:39:12	Ever1
agh	275	ccriq2	PipesNight_T_compct_13mp.JPG	PipesNight	T	4	2017-12-04 15:39:12	Tver1
agh	271	ccriq2	DenverBotanicGardensRocks_E_compct_5mp.JPG	DenverBotanicGardensRocks	E	3	2017-12-04 15:39:13	Ever1
agh	282	ccriq2	Senior_D_tab_1mp.JPG	Senior	D	1	2017-12-04 15:39:13	Dver1
agh	263	ccriq2	BouquetPastel_X_dslr_20mp.JPG	BouquetPastel	X	4	2017-12-04 15:39:14	Xver1
agh	270	ccriq2	DenverBotanicGardensRocks_D_tab_1mp.JPG	DenverBotanicGardensRocks	D	2	2017-12-04 15:39:14	Dver1
agh	279	ccriq2	Senior_L_phon_8mp.JPG	Senior	L	2	2017-12-04 15:39:14	Lver1
agh	262	ccriq2	DenverBotanicGardensRocks_Q_phon_13mp.jpg	DenverBotanicGardensRocks	Q	3	2017-12-04 15:39:15	Qver1
agh	264	ccriq2	PipesNight_P_compct_13mp.JPG	PipesNight	P	3	2017-12-04 15:39:15	Pver1
agh	267	ccriq2	DenverBotanicGardensRocks_T_compct_13mp.JPG	DenverBotanicGardensRocks	T	4	2017-12-04 15:39:15	Tver1
agh	268	ccriq2	BouquetPastel_J_tab_5mp.jpg	BouquetPastel	J	3	2017-12-04 15:39:15	Jver1
agh	269	ccriq2	BouquetPastel_N_phon_8mp.jpg	BouquetPastel	N	3	2017-12-04 15:39:16	Nver1
agh	266	ccriq2	PipesNight_P_compct_13mp.JPG	PipesNight	P	3	2017-12-04 15:39:16	Pver1
agh	275	ccriq2	BouquetPastel_Q_phon_13mp.jpg	BouquetPastel	Q	3	2017-12-04 15:39:17	Qver1
agh	274	ccriq2	PipesNight_K_dslr_8mp.JPG	PipesNight	K	4	2017-12-04 15:39:17	Kver1
agh	270	ccriq2	PipesNight_X_dslr_20mp.JPG	PipesNight	X	3	2017-12-04 15:39:17	Xver1
agh	262	ccriq2	DenverBotanicGardensRocks_G_phon_5mp.jpg	DenverBotanicGardensRocks	G	2	2017-12-04 15:39:18	Gver1
agh	265	ccriq2	Senior_K_dslr_8mp.JPG	Senior	K	4	2017-12-04 15:39:18	Kver1
agh	282	ccriq2	DenverBotanicGardensRocks_M_phon_8mp.JPG	DenverBotanicGardensRocks	M	3	2017-12-04 15:39:18	Mver1
agh	267	ccriq2	Senior_J_tab_5mp.JPG	Senior	J	3	2017-12-04 15:39:18	Jver1
agh	268	ccriq2	PipesNight_G_phon_5mp.jpg	PipesNight	G	1	2017-12-04 15:39:19	Gver1
agh	266	ccriq2	PipesNight_S_phon_13mp.jpg	PipesNight	S	2	2017-12-04 15:39:19	Sver1
agh	270	ccriq2	PipesNight_T_compct_13mp.JPG	PipesNight	T	4	2017-12-04 15:39:19	Tver1
agh	274	ccriq2	DenverBotanicGardensRocks_R_phon_13mp.jpg	DenverBotanicGardensRocks	R	3	2017-12-04 15:39:20	Rver1
agh	262	ccriq2	DenverBotanicGardensRocks_D_tab_1mp.JPG	DenverBotanicGardensRocks	D	2	2017-12-04 15:39:20	Dver1
agh	269	ccriq2	BouquetPastel_T_compct_13mp.JPG	BouquetPastel	T	4	2017-12-04 15:39:20	Tver1
agh	282	ccriq2	BouquetPastel_P_compct_13mp.JPG	BouquetPastel	P	2	2017-12-04 15:39:21	Pver1
agh	267	ccriq2	BouquetPastel_L_phon_8mp.JPG	BouquetPastel	L	4	2017-12-04 15:39:22	Lver1
agh	270	ccriq2	DenverBotanicGardensRocks_S_phon_13mp.jpg	DenverBotanicGardensRocks	S	5	2017-12-04 15:39:22	Sver1
agh	265	ccriq2	DenverBotanicGardensRocks_O_compct_8mp.JPG	DenverBotanicGardensRocks	O	3	2017-12-04 15:39:22	Over1
agh	272	ccriq2	Senior_U_dslr_13mp.JPG	Senior	U	5	2017-12-04 15:39:23	Uver1
agh	266	ccriq2	Senior_P_compct_13mp.JPG	Senior	P	2	2017-12-04 15:39:23	Pver1
agh	282	ccriq2	Senior_J_tab_5mp.JPG	Senior	J	3	2017-12-04 15:39:23	Jver1
agh	262	ccriq2	PipesNight_O_compct_8mp.JPG	PipesNight	O	1	2017-12-04 15:39:23	Over1
agh	274	ccriq2	PipesNight_M_phon_8mp.JPG	PipesNight	M	3	2017-12-04 15:39:23	Mver1
agh	271	ccriq2	PipesNight_F_dslr_5mp.JPG	PipesNight	F	3	2017-12-04 15:39:24	Fver1
agh	265	ccriq2	PipesNight_D_tab_1mp.JPG	PipesNight	D	1	2017-12-04 15:39:24	Dver1
agh	267	ccriq2	DenverBotanicGardensRocks_Q_phon_13mp.jpg	DenverBotanicGardensRocks	Q	2	2017-12-04 15:39:25	Qver1
agh	270	ccriq2	Senior_M_phon_8mp.JPG	Senior	M	5	2017-12-04 15:39:25	Mver1
agh	264	ccriq2	DenverBotanicGardensRocks_H_phon_5mp.jpg	DenverBotanicGardensRocks	H	2	2017-12-04 15:39:25	Hver1
agh	262	ccriq2	PipesNight_B_compct_1mp.JPG	PipesNight	B	1	2017-12-04 15:39:25	Bver1
agh	282	ccriq2	PipesNight_F_dslr_5mp.JPG	PipesNight	F	2	2017-12-04 15:39:26	Fver1
agh	266	ccriq2	BouquetPastel_F_dslr_5mp.JPG	BouquetPastel	F	4	2017-12-04 15:39:26	Fver1
agh	269	ccriq2	DenverBotanicGardensRocks_Q_phon_13mp.jpg	DenverBotanicGardensRocks	Q	2	2017-12-04 15:39:27	Qver1
agh	265	ccriq2	PipesNight_P_compct_13mp.JPG	PipesNight	P	2	2017-12-04 15:39:27	Pver1
agh	282	ccriq2	PipesNight_H_phon_5mp.jpg	PipesNight	H	1	2017-12-04 15:39:27	Hver1
agh	267	ccriq2	Senior_H_phon_5mp.jpg	Senior	H	3	2017-12-04 15:39:28	Hver1
agh	279	ccriq2	BouquetPastel_T_compct_13mp.JPG	BouquetPastel	T	4	2017-12-04 15:39:28	Tver1
agh	272	ccriq2	Senior_J_tab_5mp.JPG	Senior	J	3	2017-12-04 15:39:29	Jver1
agh	269	ccriq2	PipesNight_M_phon_8mp.JPG	PipesNight	M	2	2017-12-04 15:39:29	Mver1
agh	274	ccriq2	BouquetPastel_S_phon_13mp.jpg	BouquetPastel	S	3	2017-12-04 15:39:29	Sver1
agh	266	ccriq2	DenverBotanicGardensRocks_I_phon_5mp.jpg	DenverBotanicGardensRocks	I	3	2017-12-04 15:39:30	Iver1
agh	262	ccriq2	DenverBotanicGardensRocks_J_tab_5mp.JPG	DenverBotanicGardensRocks	J	4	2017-12-04 15:39:30	Jver1
agh	282	ccriq2	Senior_Q_phon_13mp.jpg	Senior	Q	2	2017-12-04 15:39:30	Qver1
agh	271	ccriq2	PipesNight_T_compct_13mp.JPG	PipesNight	T	4	2017-12-04 15:39:30	Tver1
agh	267	ccriq2	PipesNight_Q_phon_13mp.jpg	PipesNight	Q	3	2017-12-04 15:39:31	Qver1
agh	263	ccriq2	PipesNight_I_phon_5mp.jpg	PipesNight	I	3	2017-12-04 15:39:31	Iver1
agh	264	ccriq2	Senior_W_compct_20mp.JPG	Senior	W	5	2017-12-04 15:39:31	Wver1
agh	282	ccriq2	DenverBotanicGardensRocks_K_dslr_8mp.JPG	DenverBotanicGardensRocks	K	1	2017-12-04 15:39:32	Kver1
agh	262	ccriq2	PipesNight_R_phon_13mp.jpg	PipesNight	R	2	2017-12-04 15:39:32	Rver1
agh	274	ccriq2	PipesNight_S_phon_13mp.jpg	PipesNight	S	1	2017-12-04 15:39:33	Sver1
agh	265	ccriq2	Senior_U_dslr_13mp.JPG	Senior	U	4	2017-12-04 15:39:33	Uver1
agh	263	ccriq2	DenverBotanicGardensRocks_F_dslr_5mp.JPG	DenverBotanicGardensRocks	F	3	2017-12-04 15:39:33	Fver1
agh	266	ccriq2	BouquetPastel_N_phon_8mp.jpg	BouquetPastel	N	4	2017-12-04 15:39:34	Nver1
agh	272	ccriq2	Senior_P_compct_13mp.JPG	Senior	P	2	2017-12-04 15:39:34	Pver1
agh	280	ccriq2	DenverBotanicGardensRocks_K_dslr_8mp.JPG	DenverBotanicGardensRocks	K	2	2017-12-04 15:39:34	Kver1
agh	282	ccriq2	BouquetPastel_A_phon_1mp.jpg	BouquetPastel	A	1	2017-12-04 15:39:34	Aver1
agh	270	ccriq2	PipesNight_H_phon_5mp.jpg	PipesNight	H	5	2017-12-04 15:39:35	Hver1
agh	262	ccriq2	PipesNight_Q_phon_13mp.jpg	PipesNight	Q	1	2017-12-04 15:39:35	Qver1
agh	268	ccriq2	BouquetPastel_L_phon_8mp.JPG	BouquetPastel	L	4	2017-12-04 15:39:35	Lver1
agh	263	ccriq2	BouquetPastel_M_phon_8mp.JPG	BouquetPastel	M	4	2017-12-04 15:39:36	Mver1
agh	270	ccriq2	Senior_L_phon_8mp.JPG	Senior	L	4	2017-12-04 15:39:37	Lver1
agh	267	ccriq2	DenverBotanicGardensRocks_M_phon_8mp.JPG	DenverBotanicGardensRocks	M	5	2017-12-04 15:39:37	Mver1
agh	269	ccriq2	Senior_O_compct_8mp.JPG	Senior	O	4	2017-12-04 15:39:38	Over1
agh	263	ccriq2	DenverBotanicGardensRocks_A_phon_1mp.jpg	DenverBotanicGardensRocks	A	1	2017-12-04 15:39:38	Aver1
agh	266	ccriq2	DenverBotanicGardensRocks_Q_phon_13mp.jpg	DenverBotanicGardensRocks	Q	4	2017-12-04 15:39:38	Qver1
agh	262	ccriq2	DenverBotanicGardensRocks_O_compct_8mp.JPG	DenverBotanicGardensRocks	O	3	2017-12-04 15:39:38	Over1
agh	274	ccriq2	BouquetPastel_A_phon_1mp.jpg	BouquetPastel	A	2	2017-12-04 15:39:38	Aver1
agh	264	ccriq2	DenverBotanicGardensRocks_M_phon_8mp.JPG	DenverBotanicGardensRocks	M	3	2017-12-04 15:39:38	Mver1
agh	282	ccriq2	Senior_X_dslr_20mp.JPG	Senior	X	3	2017-12-04 15:39:39	Xver1
agh	270	ccriq2	DenverBotanicGardensRocks_M_phon_8mp.JPG	DenverBotanicGardensRocks	M	5	2017-12-04 15:39:39	Mver1
agh	272	ccriq2	Senior_B_compct_1mp.JPG	Senior	B	1	2017-12-04 15:39:40	Bver1
agh	279	ccriq2	PipesNight_W_compct_20mp.JPG	PipesNight	W	3	2017-12-04 15:39:40	Wver1
agh	266	ccriq2	BouquetPastel_A_phon_1mp.jpg	BouquetPastel	A	2	2017-12-04 15:39:41	Aver1
agh	263	ccriq2	Senior_V_phon_20mp.jpg	Senior	V	3	2017-12-04 15:39:42	Vver1
agh	280	ccriq2	BouquetPastel_D_tab_1mp.JPG	BouquetPastel	D	1	2017-12-04 15:39:42	Dver1
agh	275	ccriq2	Senior_D_tab_1mp.JPG	Senior	D	2	2017-12-04 15:39:42	Dver1
agh	267	ccriq2	Senior_M_phon_8mp.JPG	Senior	M	4	2017-12-04 15:39:43	Mver1
agh	274	ccriq2	Senior_A_phon_1mp.jpg	Senior	A	3	2017-12-04 15:39:44	Aver1
agh	264	ccriq2	Senior_K_dslr_8mp.JPG	Senior	K	5	2017-12-04 15:39:44	Kver1
agh	270	ccriq2	Senior_A_phon_1mp.jpg	Senior	A	2	2017-12-04 15:39:45	Aver1
agh	275	ccriq2	BouquetPastel_D_tab_1mp.JPG	BouquetPastel	D	1	2017-12-04 15:39:45	Dver1
agh	262	ccriq2	Senior_P_compct_13mp.JPG	Senior	P	4	2017-12-04 15:39:45	Pver1
agh	263	ccriq2	BouquetPastel_R_phon_13mp.jpg	BouquetPastel	R	4	2017-12-04 15:39:45	Rver1
agh	282	ccriq2	DenverBotanicGardensRocks_U_dslr_13mp.JPG	DenverBotanicGardensRocks	U	3	2017-12-04 15:39:45	Uver1
agh	266	ccriq2	BouquetPastel_B_compct_1mp.JPG	BouquetPastel	B	4	2017-12-04 15:39:46	Bver1
agh	267	ccriq2	PipesNight_P_compct_13mp.JPG	PipesNight	P	3	2017-12-04 15:39:46	Pver1
agh	279	ccriq2	Senior_A_phon_1mp.jpg	Senior	A	3	2017-12-04 15:39:47	Aver1
agh	270	ccriq2	Senior_X_dslr_20mp.JPG	Senior	X	5	2017-12-04 15:39:47	Xver1
agh	274	ccriq2	PipesNight_U_dslr_13mp.JPG	PipesNight	U	2	2017-12-04 15:39:48	Uver1
agh	282	ccriq2	BouquetPastel_K_dslr_8mp.JPG	BouquetPastel	K	4	2017-12-04 15:39:48	Kver1
agh	271	ccriq2	BouquetPastel_D_tab_1mp.JPG	BouquetPastel	D	3	2017-12-04 15:39:48	Dver1
agh	269	ccriq2	Senior_U_dslr_13mp.JPG	Senior	U	4	2017-12-04 15:39:48	Uver1
agh	279	ccriq2	PipesNight_O_compct_8mp.JPG	PipesNight	O	3	2017-12-04 15:39:49	Over1
agh	280	ccriq2	Senior_U_dslr_13mp.JPG	Senior	U	4	2017-12-04 15:39:49	Uver1
agh	270	ccriq2	PipesNight_E_compct_5mp.JPG	PipesNight	E	1	2017-12-04 15:39:49	Ever1
agh	272	ccriq2	DenverBotanicGardensRocks_L_phon_8mp.JPG	DenverBotanicGardensRocks	L	4	2017-12-04 15:39:49	Lver1
agh	266	ccriq2	DenverBotanicGardensRocks_L_phon_8mp.JPG	DenverBotanicGardensRocks	L	5	2017-12-04 15:39:50	Lver1
agh	265	ccriq2	DenverBotanicGardensRocks_D_tab_1mp.JPG	DenverBotanicGardensRocks	D	3	2017-12-04 15:39:50	Dver1
agh	267	ccriq2	BouquetPastel_M_phon_8mp.JPG	BouquetPastel	M	5	2017-12-04 15:39:50	Mver1
agh	282	ccriq2	DenverBotanicGardensRocks_T_compct_13mp.JPG	DenverBotanicGardensRocks	T	3	2017-12-04 15:39:51	Tver1
agh	262	ccriq2	DenverBotanicGardensRocks_X_dslr_20mp.JPG	DenverBotanicGardensRocks	X	4	2017-12-04 15:39:51	Xver1
agh	274	ccriq2	Senior_B_compct_1mp.JPG	Senior	B	2	2017-12-04 15:39:51	Bver1
agh	279	ccriq2	PipesNight_I_phon_5mp.jpg	PipesNight	I	3	2017-12-04 15:39:51	Iver1
agh	270	ccriq2	PipesNight_I_phon_5mp.jpg	PipesNight	I	4	2017-12-04 15:39:51	Iver1
agh	269	ccriq2	PipesNight_V_phon_20mp.jpg	PipesNight	V	2	2017-12-04 15:39:52	Vver1
agh	272	ccriq2	BouquetPastel_R_phon_13mp.jpg	BouquetPastel	R	4	2017-12-04 15:39:53	Rver1
agh	280	ccriq2	DenverBotanicGardensRocks_I_phon_5mp.jpg	DenverBotanicGardensRocks	I	1	2017-12-04 15:39:53	Iver1
agh	279	ccriq2	Senior_E_compct_5mp.JPG	Senior	E	3	2017-12-04 15:39:53	Ever1
agh	266	ccriq2	Senior_S_phon_13mp.jpg	Senior	S	2	2017-12-04 15:39:53	Sver1
agh	262	ccriq2	PipesNight_P_compct_13mp.JPG	PipesNight	P	2	2017-12-04 15:39:53	Pver1
agh	270	ccriq2	PipesNight_G_phon_5mp.jpg	PipesNight	G	1	2017-12-04 15:39:53	Gver1
agh	265	ccriq2	Senior_A_phon_1mp.jpg	Senior	A	2	2017-12-04 15:39:53	Aver1
agh	263	ccriq2	BouquetPastel_Q_phon_13mp.jpg	BouquetPastel	Q	2	2017-12-04 15:39:54	Qver1
agh	279	ccriq2	PipesNight_L_phon_8mp.JPG	PipesNight	L	3	2017-12-04 15:39:55	Lver1
agh	267	ccriq2	PipesNight_U_dslr_13mp.JPG	PipesNight	U	4	2017-12-04 15:39:55	Uver1
agh	269	ccriq2	PipesNight_F_dslr_5mp.JPG	PipesNight	F	3	2017-12-04 15:39:55	Fver1
agh	274	ccriq2	BouquetPastel_L_phon_8mp.JPG	BouquetPastel	L	3	2017-12-04 15:39:56	Lver1
agh	282	ccriq2	PipesNight_B_compct_1mp.JPG	PipesNight	B	3	2017-12-04 15:39:56	Bver1
agh	263	ccriq2	Senior_Q_phon_13mp.jpg	Senior	Q	3	2017-12-04 15:39:56	Qver1
agh	262	ccriq2	Senior_F_dslr_5mp.JPG	Senior	F	2	2017-12-04 15:39:57	Fver1
agh	265	ccriq2	BouquetPastel_S_phon_13mp.jpg	BouquetPastel	S	2	2017-12-04 15:39:57	Sver1
agh	272	ccriq2	Senior_D_tab_1mp.JPG	Senior	D	1	2017-12-04 15:39:57	Dver1
agh	266	ccriq2	PipesNight_G_phon_5mp.jpg	PipesNight	G	1	2017-12-04 15:39:57	Gver1
agh	282	ccriq2	BouquetPastel_Q_phon_13mp.jpg	BouquetPastel	Q	2	2017-12-04 15:39:58	Qver1
agh	267	ccriq2	Senior_U_dslr_13mp.JPG	Senior	U	5	2017-12-04 15:39:58	Uver1
agh	263	ccriq2	PipesNight_G_phon_5mp.jpg	PipesNight	G	1	2017-12-04 15:39:58	Gver1
agh	271	ccriq2	Senior_M_phon_8mp.JPG	Senior	M	3	2017-12-04 15:39:59	Mver1
agh	280	ccriq2	Senior_P_compct_13mp.JPG	Senior	P	3	2017-12-04 15:39:59	Pver1
agh	274	ccriq2	BouquetPastel_Q_phon_13mp.jpg	BouquetPastel	Q	2	2017-12-04 15:39:59	Qver1
agh	264	ccriq2	PipesNight_X_dslr_20mp.JPG	PipesNight	X	3	2017-12-04 15:39:59	Xver1
agh	262	ccriq2	DenverBotanicGardensRocks_N_phon_8mp.jpg	DenverBotanicGardensRocks	N	3	2017-12-04 15:40:00	Nver1
agh	265	ccriq2	PipesNight_K_dslr_8mp.JPG	PipesNight	K	2	2017-12-04 15:40:00	Kver1
agh	269	ccriq2	BouquetPastel_O_compct_8mp.JPG	BouquetPastel	O	5	2017-12-04 15:40:00	Over1
agh	266	ccriq2	Senior_B_compct_1mp.JPG	Senior	B	2	2017-12-04 15:40:00	Bver1
agh	270	ccriq2	PipesNight_R_phon_13mp.jpg	PipesNight	R	3	2017-12-04 15:40:00	Rver1
agh	282	ccriq2	PipesNight_V_phon_20mp.jpg	PipesNight	V	3	2017-12-04 15:40:01	Vver1
agh	272	ccriq2	PipesNight_I_phon_5mp.jpg	PipesNight	I	2	2017-12-04 15:40:01	Iver1
agh	267	ccriq2	PipesNight_E_compct_5mp.JPG	PipesNight	E	1	2017-12-04 15:40:01	Ever1
agh	263	ccriq2	PipesNight_V_phon_20mp.jpg	PipesNight	V	4	2017-12-04 15:40:02	Vver1
agh	280	ccriq2	BouquetPastel_W_compct_20mp.JPG	BouquetPastel	W	3	2017-12-04 15:40:03	Wver1
agh	269	ccriq2	Senior_A_phon_1mp.jpg	Senior	A	2	2017-12-04 15:40:03	Aver1
agh	268	ccriq2	PipesNight_Q_phon_13mp.jpg	PipesNight	Q	3	2017-12-04 15:40:03	Qver1
agh	270	ccriq2	BouquetPastel_X_dslr_20mp.JPG	BouquetPastel	X	5	2017-12-04 15:40:03	Xver1
agh	266	ccriq2	PipesNight_B_compct_1mp.JPG	PipesNight	B	1	2017-12-04 15:40:03	Bver1
agh	262	ccriq2	Senior_I_phon_5mp.jpg	Senior	I	1	2017-12-04 15:40:03	Iver1
agh	274	ccriq2	BouquetPastel_P_compct_13mp.JPG	BouquetPastel	P	5	2017-12-04 15:40:03	Pver1
agh	265	ccriq2	Senior_F_dslr_5mp.JPG	Senior	F	2	2017-12-04 15:40:04	Fver1
agh	282	ccriq2	PipesNight_X_dslr_20mp.JPG	PipesNight	X	2	2017-12-04 15:40:04	Xver1
agh	279	ccriq2	BouquetPastel_L_phon_8mp.JPG	BouquetPastel	L	3	2017-12-04 15:40:05	Lver1
agh	269	ccriq2	Senior_E_compct_5mp.JPG	Senior	E	3	2017-12-04 15:40:05	Ever1
agh	272	ccriq2	BouquetPastel_G_phon_5mp.jpg	BouquetPastel	G	3	2017-12-04 15:40:06	Gver1
agh	263	ccriq2	BouquetPastel_E_compct_5mp.JPG	BouquetPastel	E	2	2017-12-04 15:40:06	Ever1
agh	274	ccriq2	DenverBotanicGardensRocks_H_phon_5mp.jpg	DenverBotanicGardensRocks	H	4	2017-12-04 15:40:06	Hver1
agh	267	ccriq2	PipesNight_X_dslr_20mp.JPG	PipesNight	X	5	2017-12-04 15:40:06	Xver1
agh	262	ccriq2	Senior_E_compct_5mp.JPG	Senior	E	2	2017-12-04 15:40:06	Ever1
agh	264	ccriq2	BouquetPastel_P_compct_13mp.JPG	BouquetPastel	P	4	2017-12-04 15:40:06	Pver1
agh	271	ccriq2	Senior_U_dslr_13mp.JPG	Senior	U	4	2017-12-04 15:40:06	Uver1
agh	282	ccriq2	Senior_R_phon_13mp.jpg	Senior	R	1	2017-12-04 15:40:07	Rver1
agh	280	ccriq2	Senior_X_dslr_20mp.JPG	Senior	X	5	2017-12-04 15:40:07	Xver1
agh	268	ccriq2	Senior_N_phon_8mp.jpg	Senior	N	1	2017-12-04 15:40:07	Nver1
agh	266	ccriq2	Senior_A_phon_1mp.jpg	Senior	A	2	2017-12-04 15:40:07	Aver1
agh	265	ccriq2	BouquetPastel_P_compct_13mp.JPG	BouquetPastel	P	4	2017-12-04 15:40:08	Pver1
agh	269	ccriq2	BouquetPastel_F_dslr_5mp.JPG	BouquetPastel	F	3	2017-12-04 15:40:08	Fver1
agh	263	ccriq2	PipesNight_K_dslr_8mp.JPG	PipesNight	K	3	2017-12-04 15:40:09	Kver1
agh	268	ccriq2	BouquetPastel_N_phon_8mp.jpg	BouquetPastel	N	5	2017-12-04 15:40:11	Nver1
agh	282	ccriq2	BouquetPastel_M_phon_8mp.JPG	BouquetPastel	M	4	2017-12-04 15:40:11	Mver1
agh	266	ccriq2	Senior_O_compct_8mp.JPG	Senior	O	3	2017-12-04 15:40:11	Over1
agh	274	ccriq2	PipesNight_X_dslr_20mp.JPG	PipesNight	X	4	2017-12-04 15:40:11	Xver1
agh	267	ccriq2	BouquetPastel_S_phon_13mp.jpg	BouquetPastel	S	5	2017-12-04 15:40:11	Sver1
agh	262	ccriq2	DenverBotanicGardensRocks_E_compct_5mp.JPG	DenverBotanicGardensRocks	E	3	2017-12-04 15:40:11	Ever1
agh	280	ccriq2	DenverBotanicGardensRocks_N_phon_8mp.jpg	DenverBotanicGardensRocks	N	3	2017-12-04 15:40:12	Nver1
agh	279	ccriq2	Senior_O_compct_8mp.JPG	Senior	O	4	2017-12-04 15:40:12	Over1
agh	265	ccriq2	Senior_S_phon_13mp.jpg	Senior	S	3	2017-12-04 15:40:12	Sver1
agh	263	ccriq2	Senior_T_comct_13mp.JPG	Senior	T	5	2017-12-04 15:40:13	Tver1
agh	271	ccriq2	BouquetPastel_O_compct_8mp.JPG	BouquetPastel	O	2	2017-12-04 15:40:13	Over1
agh	264	ccriq2	Senior_F_dslr_5mp.JPG	Senior	F	1	2017-12-04 15:40:13	Fver1
agh	282	ccriq2	Senior_P_compct_13mp.JPG	Senior	P	2	2017-12-04 15:40:13	Pver1
agh	279	ccriq2	Senior_N_phon_8mp.jpg	Senior	N	4	2017-12-04 15:40:14	Nver1
agh	275	ccriq2	PipesNight_I_phon_5mp.jpg	PipesNight	I	3	2017-12-04 15:40:14	Iver1
agh	266	ccriq2	Senior_N_phon_8mp.jpg	Senior	N	2	2017-12-04 15:40:14	Nver1
agh	274	ccriq2	PipesNight_L_phon_8mp.JPG	PipesNight	L	2	2017-12-04 15:40:14	Lver1
agh	268	ccriq2	BouquetPastel_U_dslr_13mp.JPG	BouquetPastel	U	5	2017-12-04 15:40:15	Uver1
agh	280	ccriq2	BouquetPastel_B_compct_1mp.JPG	BouquetPastel	B	1	2017-12-04 15:40:15	Bver1
agh	262	ccriq2	Senior_R_phon_13mp.jpg	Senior	R	3	2017-12-04 15:40:15	Rver1
agh	282	ccriq2	PipesNight_P_compct_13mp.JPG	PipesNight	P	1	2017-12-04 15:40:15	Pver1
agh	265	ccriq2	BouquetPastel_M_phon_8mp.JPG	BouquetPastel	M	4	2017-12-04 15:40:16	Mver1
agh	279	ccriq2	PipesNight_J_tab_5mp.JPG	PipesNight	J	4	2017-12-04 15:40:16	Jver1
agh	275	ccriq2	PipesNight_X_dslr_20mp.JPG	PipesNight	X	4	2017-12-04 15:40:17	Xver1
agh	267	ccriq2	DenverBotanicGardensRocks_K_dslr_8mp.JPG	DenverBotanicGardensRocks	K	4	2017-12-04 15:40:17	Kver1
agh	282	ccriq2	BouquetPastel_G_phon_5mp.jpg	BouquetPastel	G	1	2017-12-04 15:40:17	Gver1
agh	266	ccriq2	Senior_H_phon_5mp.jpg	Senior	H	2	2017-12-04 15:40:17	Hver1
agh	279	ccriq2	Senior_D_tab_1mp.JPG	Senior	D	4	2017-12-04 15:40:18	Dver1
agh	264	ccriq2	DenverBotanicGardensRocks_Q_phon_13mp.jpg	DenverBotanicGardensRocks	Q	1	2017-12-04 15:40:18	Qver1
agh	269	ccriq2	BouquetPastel_R_phon_13mp.jpg	BouquetPastel	R	3	2017-12-04 15:40:18	Rver1
agh	274	ccriq2	DenverBotanicGardensRocks_T_compct_13mp.JPG	DenverBotanicGardensRocks	T	5	2017-12-04 15:40:18	Tver1
agh	271	ccriq2	DenverBotanicGardensRocks_Q_phon_13mp.jpg	DenverBotanicGardensRocks	Q	3	2017-12-04 15:40:19	Qver1
agh	279	ccriq2	Senior_F_dslr_5mp.JPG	Senior	F	4	2017-12-04 15:40:19	Fver1
agh	265	ccriq2	DenverBotanicGardensRocks_Q_phon_13mp.jpg	DenverBotanicGardensRocks	Q	2	2017-12-04 15:40:19	Qver1
agh	262	ccriq2	PipesNight_L_phon_8mp.JPG	PipesNight	L	2	2017-12-04 15:40:19	Lver1
agh	267	ccriq2	Senior_I_phon_5mp.jpg	Senior	I	3	2017-12-04 15:40:20	Iver1
agh	275	ccriq2	BouquetPastel_G_phon_5mp.jpg	BouquetPastel	G	3	2017-12-04 15:40:20	Gver1
agh	268	ccriq2	Senior_F_dslr_5mp.JPG	Senior	F	2	2017-12-04 15:40:20	Fver1
agh	282	ccriq2	BouquetPastel_F_dslr_5mp.JPG	BouquetPastel	F	1	2017-12-04 15:40:20	Fver1
agh	279	ccriq2	DenverBotanicGardensRocks_T_compct_13mp.JPG	DenverBotanicGardensRocks	T	4	2017-12-04 15:40:20	Tver1
agh	266	ccriq2	PipesNight_U_dslr_13mp.JPG	PipesNight	U	1	2017-12-04 15:40:21	Uver1
agh	269	ccriq2	BouquetPastel_Q_phon_13mp.jpg	BouquetPastel	Q	2	2017-12-04 15:40:21	Qver1
agh	263	ccriq2	PipesNight_M_phon_8mp.JPG	PipesNight	M	3	2017-12-04 15:40:21	Mver1
agh	262	ccriq2	Senior_N_phon_8mp.jpg	Senior	N	1	2017-12-04 15:40:21	Nver1
agh	265	ccriq2	PipesNight_E_compct_5mp.JPG	PipesNight	E	1	2017-12-04 15:40:22	Ever1
agh	263	ccriq2	DenverBotanicGardensRocks_B_compct_1mp.JPG	DenverBotanicGardensRocks	B	2	2017-12-04 15:40:23	Bver1
agh	262	ccriq2	BouquetPastel_D_tab_1mp.JPG	BouquetPastel	D	1	2017-12-04 15:40:23	Dver1
agh	279	ccriq2	PipesNight_G_phon_5mp.jpg	PipesNight	G	4	2017-12-04 15:40:23	Gver1
agh	267	ccriq2	PipesNight_I_phon_5mp.jpg	PipesNight	I	5	2017-12-04 15:40:23	Iver1
agh	271	ccriq2	PipesNight_W_compct_20mp.JPG	PipesNight	W	3	2017-12-04 15:40:23	Wver1
agh	275	ccriq2	DenverBotanicGardensRocks_P_compct_13mp.JPG	DenverBotanicGardensRocks	P	2	2017-12-04 15:40:23	Pver1
agh	269	ccriq2	PipesNight_K_dslr_8mp.JPG	PipesNight	K	3	2017-12-04 15:40:24	Kver1
agh	266	ccriq2	BouquetPastel_E_compct_5mp.JPG	BouquetPastel	E	3	2017-12-04 15:40:24	Ever1
agh	264	ccriq2	BouquetPastel_B_compct_1mp.JPG	BouquetPastel	B	1	2017-12-04 15:40:25	Bver1
agh	263	ccriq2	DenverBotanicGardensRocks_O_compct_8mp.JPG	DenverBotanicGardensRocks	O	3	2017-12-04 15:40:25	Over1
agh	265	ccriq2	BouquetPastel_L_phon_8mp.JPG	BouquetPastel	L	3	2017-12-04 15:40:25	Lver1
agh	275	ccriq2	BouquetPastel_R_phon_13mp.jpg	BouquetPastel	R	3	2017-12-04 15:40:25	Rver1
agh	271	ccriq2	BouquetPastel_A_phon_1mp.jpg	BouquetPastel	A	1	2017-12-04 15:40:26	Aver1
agh	279	ccriq2	DenverBotanicGardensRocks_E_compct_5mp.JPG	DenverBotanicGardensRocks	E	4	2017-12-04 15:40:26	Ever1
agh	282	ccriq2	PipesNight_K_dslr_8mp.JPG	PipesNight	K	3	2017-12-04 15:40:26	Kver1
agh	262	ccriq2	Senior_J_tab_5mp.JPG	Senior	J	3	2017-12-04 15:40:26	Jver1
agh	267	ccriq2	PipesNight_J_tab_5mp.JPG	PipesNight	J	4	2017-12-04 15:40:26	Jver1
agh	266	ccriq2	DenverBotanicGardensRocks_B_compct_1mp.JPG	DenverBotanicGardensRocks	B	4	2017-12-04 15:40:27	Bver1
agh	279	ccriq2	Senior_U_dslr_13mp.JPG	Senior	U	4	2017-12-04 15:40:28	Uver1
agh	274	ccriq2	PipesNight_V_phon_20mp.jpg	PipesNight	V	3	2017-12-04 15:40:28	Vver1
agh	263	ccriq2	DenverBotanicGardensRocks_U_dslr_13mp.JPG	DenverBotanicGardensRocks	U	2	2017-12-04 15:40:29	Uver1
agh	282	ccriq2	PipesNight_I_phon_5mp.jpg	PipesNight	I	1	2017-12-04 15:40:29	Iver1
agh	262	ccriq2	DenverBotanicGardensRocks_S_phon_13mp.jpg	DenverBotanicGardensRocks	S	2	2017-12-04 15:40:30	Sver1
agh	269	ccriq2	BouquetPastel_K_dslr_8mp.JPG	BouquetPastel	K	4	2017-12-04 15:40:30	Kver1
agh	268	ccriq2	Senior_Q_phon_13mp.jpg	Senior	Q	3	2017-12-04 15:40:30	Qver1
agh	282	ccriq2	BouquetPastel_J_tab_5mp.jpg	BouquetPastel	J	1	2017-12-04 15:40:31	Jver1
agh	271	ccriq2	DenverBotanicGardensRocks_I_phon_5mp.jpg	DenverBotanicGardensRocks	I	1	2017-12-04 15:40:31	Iver1
agh	266	ccriq2	Senior_K_dslr_8mp.JPG	Senior	K	2	2017-12-04 15:40:31	Kver1
agh	279	ccriq2	BouquetPastel_D_tab_1mp.JPG	BouquetPastel	D	2	2017-12-04 15:40:31	Dver1
agh	275	ccriq2	Senior_P_compct_13mp.JPG	Senior	P	4	2017-12-04 15:40:31	Pver1
agh	263	ccriq2	PipesNight_R_phon_13mp.jpg	PipesNight	R	2	2017-12-04 15:40:31	Rver1
agh	274	ccriq2	BouquetPastel_O_compct_8mp.JPG	BouquetPastel	O	5	2017-12-04 15:40:31	Over1
agh	262	ccriq2	PipesNight_E_compct_5mp.JPG	PipesNight	E	1	2017-12-04 15:40:32	Ever1
agh	265	ccriq2	DenverBotanicGardensRocks_F_dslr_5mp.JPG	DenverBotanicGardensRocks	F	3	2017-12-04 15:40:33	Fver1
agh	267	ccriq2	Senior_P_compct_13mp.JPG	Senior	P	4	2017-12-04 15:40:33	Pver1
agh	269	ccriq2	PipesNight_R_phon_13mp.jpg	PipesNight	R	1	2017-12-04 15:40:33	Rver1
agh	263	ccriq2	Senior_F_dslr_5mp.JPG	Senior	F	2	2017-12-04 15:40:33	Fver1
agh	264	ccriq2	PipesNight_U_dslr_13mp.JPG	PipesNight	U	3	2017-12-04 15:40:33	Uver1
agh	282	ccriq2	PipesNight_U_dslr_13mp.JPG	PipesNight	U	3	2017-12-04 15:40:34	Uver1
agh	275	ccriq2	DenverBotanicGardensRocks_F_dslr_5mp.JPG	DenverBotanicGardensRocks	F	3	2017-12-04 15:40:34	Fver1
agh	263	ccriq2	PipesNight_D_tab_1mp.JPG	PipesNight	D	1	2017-12-04 15:40:35	Dver1
agh	279	ccriq2	PipesNight_H_phon_5mp.jpg	PipesNight	H	2	2017-12-04 15:40:36	Hver1
agh	262	ccriq2	Senior_X_dslr_20mp.JPG	Senior	X	4	2017-12-04 15:40:36	Xver1
agh	269	ccriq2	DenverBotanicGardensRocks_R_phon_13mp.jpg	DenverBotanicGardensRocks	R	2	2017-12-04 15:40:36	Rver1
agh	274	ccriq2	BouquetPastel_T_compct_13mp.JPG	BouquetPastel	T	3	2017-12-04 15:40:36	Tver1
agh	266	ccriq2	BouquetPastel_L_phon_8mp.JPG	BouquetPastel	L	5	2017-12-04 15:40:36	Lver1
agh	272	ccriq2	DenverBotanicGardensRocks_S_phon_13mp.jpg	DenverBotanicGardensRocks	S	3	2017-12-04 15:40:36	Sver1
agh	279	ccriq2	PipesNight_U_dslr_13mp.JPG	PipesNight	U	2	2017-12-04 15:40:37	Uver1
agh	271	ccriq2	PipesNight_X_dslr_20mp.JPG	PipesNight	X	3	2017-12-04 15:40:37	Xver1
agh	267	ccriq2	BouquetPastel_Q_phon_13mp.jpg	BouquetPastel	Q	3	2017-12-04 15:40:38	Qver1
agh	265	ccriq2	BouquetPastel_H_phon_5mp.jpg	BouquetPastel	H	4	2017-12-04 15:40:38	Hver1
agh	269	ccriq2	PipesNight_G_phon_5mp.jpg	PipesNight	G	1	2017-12-04 15:40:38	Gver1
agh	282	ccriq2	DenverBotanicGardensRocks_P_compct_13mp.JPG	DenverBotanicGardensRocks	P	3	2017-12-04 15:40:38	Pver1
agh	262	ccriq2	Senior_A_phon_1mp.jpg	Senior	A	1	2017-12-04 15:40:38	Aver1
agh	268	ccriq2	DenverBotanicGardensRocks_F_dslr_5mp.JPG	DenverBotanicGardensRocks	F	3	2017-12-04 15:40:38	Fver1
agh	279	ccriq2	Senior_R_phon_13mp.jpg	Senior	R	2	2017-12-04 15:40:39	Rver1
agh	266	ccriq2	DenverBotanicGardensRocks_T_compct_13mp.JPG	DenverBotanicGardensRocks	T	4	2017-12-04 15:40:40	Tver1
agh	275	ccriq2	Senior_U_dslr_13mp.JPG	Senior	U	4	2017-12-04 15:40:40	Uver1
agh	282	ccriq2	DenverBotanicGardensRocks_L_phon_8mp.JPG	DenverBotanicGardensRocks	L	4	2017-12-04 15:40:40	Lver1
agh	269	ccriq2	PipesNight_B_compct_1mp.JPG	PipesNight	B	1	2017-12-04 15:40:40	Bver1
agh	271	ccriq2	BouquetPastel_H_phon_5mp.jpg	BouquetPastel	H	3	2017-12-04 15:40:40	Hver1
agh	274	ccriq2	Senior_Q_phon_13mp.jpg	Senior	Q	3	2017-12-04 15:40:41	Qver1
agh	264	ccriq2	DenverBotanicGardensRocks_X_dslr_20mp.JPG	DenverBotanicGardensRocks	X	3	2017-12-04 15:40:41	Xver1
agh	272	ccriq2	BouquetPastel_O_compct_8mp.JPG	BouquetPastel	O	4	2017-12-04 15:40:41	Over1
agh	262	ccriq2	DenverBotanicGardensRocks_A_phon_1mp.jpg	DenverBotanicGardensRocks	A	1	2017-12-04 15:40:41	Aver1
agh	275	ccriq2	BouquetPastel_L_phon_8mp.JPG	BouquetPastel	L	4	2017-12-04 15:40:42	Lver1
agh	282	ccriq2	PipesNight_L_phon_8mp.JPG	PipesNight	L	2	2017-12-04 15:40:42	Lver1
agh	279	ccriq2	DenverBotanicGardensRocks_S_phon_13mp.jpg	DenverBotanicGardensRocks	S	2	2017-12-04 15:40:42	Sver1
agh	269	ccriq2	PipesNight_P_compct_13mp.JPG	PipesNight	P	2	2017-12-04 15:40:42	Pver1
agh	265	ccriq2	PipesNight_W_compct_20mp.JPG	PipesNight	W	4	2017-12-04 15:40:43	Wver1
agh	266	ccriq2	DenverBotanicGardensRocks_D_tab_1mp.JPG	DenverBotanicGardensRocks	D	2	2017-12-04 15:40:43	Dver1
agh	274	ccriq2	PipesNight_R_phon_13mp.jpg	PipesNight	R	2	2017-12-04 15:40:43	Rver1
agh	263	ccriq2	BouquetPastel_J_tab_5mp.jpg	BouquetPastel	J	1	2017-12-04 15:40:44	Jver1
agh	282	ccriq2	PipesNight_D_tab_1mp.JPG	PipesNight	D	1	2017-12-04 15:40:44	Dver1
agh	267	ccriq2	PipesNight_V_phon_20mp.jpg	PipesNight	V	4	2017-12-04 15:40:44	Vver1
agh	272	ccriq2	PipesNight_G_phon_5mp.jpg	PipesNight	G	1	2017-12-04 15:40:44	Gver1
agh	275	ccriq2	PipesNight_S_phon_13mp.jpg	PipesNight	S	2	2017-12-04 15:40:44	Sver1
agh	262	ccriq2	Senior_H_phon_5mp.jpg	Senior	H	4	2017-12-04 15:40:44	Hver1
agh	268	ccriq2	DenverBotanicGardensRocks_K_dslr_8mp.JPG	DenverBotanicGardensRocks	K	4	2017-12-04 15:40:45	Kver1
agh	263	ccriq2	PipesNight_B_compct_1mp.JPG	PipesNight	B	1	2017-12-04 15:40:45	Bver1
agh	279	ccriq2	Senior_M_phon_8mp.JPG	Senior	M	3	2017-12-04 15:40:46	Mver1
agh	280	ccriq2	DenverBotanicGardensRocks_R_phon_13mp.jpg	DenverBotanicGardensRocks	R	4	2017-12-04 15:40:46	Rver1
agh	283	ccriq2	DenverBotanicGardensRocks_B_compct_1mp.JPG	DenverBotanicGardensRocks	B	3	2017-12-04 15:40:46	Bver1
agh	282	ccriq2	PipesNight_O_compct_8mp.JPG	PipesNight	O	4	2017-12-04 15:40:46	Over1
agh	274	ccriq2	Senior_J_tab_5mp.JPG	Senior	J	4	2017-12-04 15:40:46	Jver1
agh	264	ccriq2	PipesNight_L_phon_8mp.JPG	PipesNight	L	4	2017-12-04 15:40:46	Lver1
agh	275	ccriq2	Senior_R_phon_13mp.jpg	Senior	R	3	2017-12-04 15:40:47	Rver1
agh	272	ccriq2	DenverBotanicGardensRocks_J_tab_5mp.JPG	DenverBotanicGardensRocks	J	4	2017-12-04 15:40:47	Jver1
agh	266	ccriq2	Senior_I_phon_5mp.jpg	Senior	I	3	2017-12-04 15:40:47	Iver1
agh	262	ccriq2	Senior_W_compct_20mp.JPG	Senior	W	4	2017-12-04 15:40:47	Wver1
agh	263	ccriq2	BouquetPastel_U_dslr_13mp.JPG	BouquetPastel	U	2	2017-12-04 15:40:47	Uver1
agh	279	ccriq2	Senior_H_phon_5mp.jpg	Senior	H	3	2017-12-04 15:40:47	Hver1
agh	267	ccriq2	DenverBotanicGardensRocks_N_phon_8mp.jpg	DenverBotanicGardensRocks	N	3	2017-12-04 15:40:47	Nver1
agh	271	ccriq2	Senior_L_phon_8mp.JPG	Senior	L	2	2017-12-04 15:40:48	Lver1
agh	265	ccriq2	BouquetPastel_Q_phon_13mp.jpg	BouquetPastel	Q	3	2017-12-04 15:40:48	Qver1
agh	262	ccriq2	PipesNight_A_phon_1mp.jpg	PipesNight	A	1	2017-12-04 15:40:49	Aver1
agh	282	ccriq2	PipesNight_Q_phon_13mp.jpg	PipesNight	Q	3	2017-12-04 15:40:49	Qver1
agh	263	ccriq2	BouquetPastel_G_phon_5mp.jpg	BouquetPastel	G	1	2017-12-04 15:40:49	Gver1
agh	280	ccriq2	Senior_R_phon_13mp.jpg	Senior	R	2	2017-12-04 15:40:49	Rver1
agh	279	ccriq2	DenverBotanicGardensRocks_G_phon_5mp.jpg	DenverBotanicGardensRocks	G	3	2017-12-04 15:40:49	Gver1
agh	283	ccriq2	BouquetPastel_P_compct_13mp.JPG	BouquetPastel	P	3	2017-12-04 15:40:49	Pver1
agh	268	ccriq2	DenverBotanicGardensRocks_O_compct_8mp.JPG	DenverBotanicGardensRocks	O	4	2017-12-04 15:40:50	Over1
agh	272	ccriq2	BouquetPastel_D_tab_1mp.JPG	BouquetPastel	D	2	2017-12-04 15:40:50	Dver1
agh	267	ccriq2	PipesNight_H_phon_5mp.jpg	PipesNight	H	4	2017-12-04 15:40:50	Hver1
agh	275	ccriq2	Senior_O_compct_8mp.JPG	Senior	O	4	2017-12-04 15:40:50	Over1
agh	266	ccriq2	PipesNight_D_tab_1mp.JPG	PipesNight	D	1	2017-12-04 15:40:50	Dver1
agh	282	ccriq2	PipesNight_S_phon_13mp.jpg	PipesNight	S	2	2017-12-04 15:40:51	Sver1
agh	264	ccriq2	BouquetPastel_F_dslr_5mp.JPG	BouquetPastel	F	3	2017-12-04 15:40:51	Fver1
agh	263	ccriq2	BouquetPastel_D_tab_1mp.JPG	BouquetPastel	D	1	2017-12-04 15:40:51	Dver1
agh	274	ccriq2	DenverBotanicGardensRocks_X_dslr_20mp.JPG	DenverBotanicGardensRocks	X	5	2017-12-04 15:40:51	Xver1
agh	265	ccriq2	DenverBotanicGardensRocks_L_phon_8mp.JPG	DenverBotanicGardensRocks	L	3	2017-12-04 15:40:51	Lver1
agh	279	ccriq2	BouquetPastel_S_phon_13mp.jpg	BouquetPastel	S	3	2017-12-04 15:40:51	Sver1
agh	271	ccriq2	BouquetPastel_P_compct_13mp.JPG	BouquetPastel	P	3	2017-12-04 15:40:51	Pver1
agh	272	ccriq2	PipesNight_B_compct_1mp.JPG	PipesNight	B	1	2017-12-04 15:40:52	Bver1
agh	283	ccriq2	DenverBotanicGardensRocks_R_phon_13mp.jpg	DenverBotanicGardensRocks	R	3	2017-12-04 15:40:52	Rver1
agh	275	ccriq2	BouquetPastel_A_phon_1mp.jpg	BouquetPastel	A	3	2017-12-04 15:40:52	Aver1
agh	267	ccriq2	DenverBotanicGardensRocks_O_compct_8mp.JPG	DenverBotanicGardensRocks	O	5	2017-12-04 15:40:53	Over1
agh	262	ccriq2	BouquetPastel_W_compct_20mp.JPG	BouquetPastel	W	3	2017-12-04 15:40:53	Wver1
agh	268	ccriq2	PipesNight_J_tab_5mp.JPG	PipesNight	J	4	2017-12-04 15:40:53	Jver1
agh	271	ccriq2	BouquetPastel_Q_phon_13mp.jpg	BouquetPastel	Q	3	2017-12-04 15:40:54	Qver1
agh	266	ccriq2	BouquetPastel_H_phon_5mp.jpg	BouquetPastel	H	4	2017-12-04 15:40:54	Hver1
agh	274	ccriq2	PipesNight_E_compct_5mp.JPG	PipesNight	E	1	2017-12-04 15:40:54	Ever1
agh	265	ccriq2	Senior_O_compct_8mp.JPG	Senior	O	4	2017-12-04 15:40:54	Over1
agh	280	ccriq2	BouquetPastel_S_phon_13mp.jpg	BouquetPastel	S	2	2017-12-04 15:40:54	Sver1
agh	283	ccriq2	DenverBotanicGardensRocks_W_compct_20mp.JPG	DenverBotanicGardensRocks	W	3	2017-12-04 15:40:55	Wver1
agh	275	ccriq2	DenverBotanicGardensRocks_G_phon_5mp.jpg	DenverBotanicGardensRocks	G	3	2017-12-04 15:40:55	Gver1
agh	274	ccriq2	DenverBotanicGardensRocks_A_phon_1mp.jpg	DenverBotanicGardensRocks	A	1	2017-12-04 15:40:56	Aver1
agh	262	ccriq2	Senior_Q_phon_13mp.jpg	Senior	Q	2	2017-12-04 15:40:56	Qver1
agh	268	ccriq2	PipesNight_N_phon_8mp.jpg	PipesNight	N	2	2017-12-04 15:40:56	Nver1
agh	264	ccriq2	Senior_U_dslr_13mp.JPG	Senior	U	3	2017-12-04 15:40:56	Uver1
agh	267	ccriq2	Senior_S_phon_13mp.jpg	Senior	S	2	2017-12-04 15:40:57	Sver1
agh	272	ccriq2	PipesNight_P_compct_13mp.JPG	PipesNight	P	3	2017-12-04 15:40:57	Pver1
agh	271	ccriq2	DenverBotanicGardensRocks_L_phon_8mp.JPG	DenverBotanicGardensRocks	L	3	2017-12-04 15:40:57	Lver1
agh	266	ccriq2	BouquetPastel_M_phon_8mp.JPG	BouquetPastel	M	3	2017-12-04 15:40:57	Mver1
agh	279	ccriq2	Senior_I_phon_5mp.jpg	Senior	I	4	2017-12-04 15:40:57	Iver1
agh	275	ccriq2	Senior_X_dslr_20mp.JPG	Senior	X	4	2017-12-04 15:40:58	Xver1
agh	280	ccriq2	PipesNight_U_dslr_13mp.JPG	PipesNight	U	2	2017-12-04 15:40:58	Uver1
agh	268	ccriq2	PipesNight_L_phon_8mp.JPG	PipesNight	L	4	2017-12-04 15:40:59	Lver1
agh	274	ccriq2	Senior_M_phon_8mp.JPG	Senior	M	4	2017-12-04 15:40:59	Mver1
agh	265	ccriq2	DenverBotanicGardensRocks_A_phon_1mp.jpg	DenverBotanicGardensRocks	A	4	2017-12-04 15:40:59	Aver1
agh	283	ccriq2	DenverBotanicGardensRocks_U_dslr_13mp.JPG	DenverBotanicGardensRocks	U	3	2017-12-04 15:40:59	Uver1
agh	275	ccriq2	Senior_W_compct_20mp.JPG	Senior	W	4	2017-12-04 15:41:00	Wver1
agh	267	ccriq2	BouquetPastel_D_tab_1mp.JPG	BouquetPastel	D	3	2017-12-04 15:41:00	Dver1
agh	271	ccriq2	DenverBotanicGardensRocks_A_phon_1mp.jpg	DenverBotanicGardensRocks	A	1	2017-12-04 15:41:00	Aver1
agh	264	ccriq2	BouquetPastel_G_phon_5mp.jpg	BouquetPastel	G	3	2017-12-04 15:41:00	Gver1
agh	272	ccriq2	BouquetPastel_M_phon_8mp.JPG	BouquetPastel	M	5	2017-12-04 15:41:00	Mver1
agh	274	ccriq2	BouquetPastel_H_phon_5mp.jpg	BouquetPastel	H	3	2017-12-04 15:41:01	Hver1
agh	266	ccriq2	BouquetPastel_W_compct_20mp.JPG	BouquetPastel	W	4	2017-12-04 15:41:01	Wver1
agh	279	ccriq2	Senior_T_comct_13mp.JPG	Senior	T	4	2017-12-04 15:41:01	Tver1
agh	265	ccriq2	PipesNight_J_tab_5mp.JPG	PipesNight	J	2	2017-12-04 15:41:02	Jver1
agh	275	ccriq2	Senior_S_phon_13mp.jpg	Senior	S	3	2017-12-04 15:41:02	Sver1
agh	268	ccriq2	PipesNight_M_phon_8mp.JPG	PipesNight	M	5	2017-12-04 15:41:02	Mver1
agh	283	ccriq2	BouquetPastel_X_dslr_20mp.JPG	BouquetPastel	X	4	2017-12-04 15:41:02	Xver1
agh	267	ccriq2	Senior_E_compct_5mp.JPG	Senior	E	3	2017-12-04 15:41:02	Ever1
agh	269	ccriq2	DenverBotanicGardensRocks_X_dslr_20mp.JPG	DenverBotanicGardensRocks	X	4	2017-12-04 15:41:03	Xver1
agh	271	ccriq2	PipesNight_N_phon_8mp.jpg	PipesNight	N	1	2017-12-04 15:41:03	Nver1
agh	262	ccriq2	DenverBotanicGardensRocks_T_compct_13mp.JPG	DenverBotanicGardensRocks	T	3	2017-12-04 15:41:03	Tver1
agh	274	ccriq2	PipesNight_D_tab_1mp.JPG	PipesNight	D	1	2017-12-04 15:41:03	Dver1
agh	279	ccriq2	BouquetPastel_G_phon_5mp.jpg	BouquetPastel	G	4	2017-12-04 15:41:04	Gver1
agh	265	ccriq2	Senior_B_compct_1mp.JPG	Senior	B	2	2017-12-04 15:41:04	Bver1
agh	283	ccriq2	Senior_A_phon_1mp.jpg	Senior	A	2	2017-12-04 15:41:05	Aver1
agh	266	ccriq2	DenverBotanicGardensRocks_K_dslr_8mp.JPG	DenverBotanicGardensRocks	K	5	2017-12-04 15:41:05	Kver1
agh	262	ccriq2	BouquetPastel_T_compct_13mp.JPG	BouquetPastel	T	2	2017-12-04 15:41:05	Tver1
agh	268	ccriq2	DenverBotanicGardensRocks_Q_phon_13mp.jpg	DenverBotanicGardensRocks	Q	4	2017-12-04 15:41:06	Qver1
agh	267	ccriq2	DenverBotanicGardensRocks_R_phon_13mp.jpg	DenverBotanicGardensRocks	R	4	2017-12-04 15:41:06	Rver1
agh	269	ccriq2	PipesNight_U_dslr_13mp.JPG	PipesNight	U	4	2017-12-04 15:41:06	Uver1
agh	280	ccriq2	Senior_K_dslr_8mp.JPG	Senior	K	3	2017-12-04 15:41:06	Kver1
agh	275	ccriq2	BouquetPastel_X_dslr_20mp.JPG	BouquetPastel	X	3	2017-12-04 15:41:06	Xver1
agh	274	ccriq2	DenverBotanicGardensRocks_I_phon_5mp.jpg	DenverBotanicGardensRocks	I	2	2017-12-04 15:41:07	Iver1
agh	272	ccriq2	PipesNight_K_dslr_8mp.JPG	PipesNight	K	3	2017-12-04 15:41:07	Kver1
agh	265	ccriq2	Senior_D_tab_1mp.JPG	Senior	D	1	2017-12-04 15:41:07	Dver1
agh	263	ccriq2	PipesNight_J_tab_5mp.JPG	PipesNight	J	3	2017-12-04 15:41:07	Jver1
agh	262	ccriq2	BouquetPastel_N_phon_8mp.jpg	BouquetPastel	N	3	2017-12-04 15:41:07	Nver1
agh	271	ccriq2	BouquetPastel_F_dslr_5mp.JPG	BouquetPastel	F	3	2017-12-04 15:41:07	Fver1
agh	269	ccriq2	PipesNight_N_phon_8mp.jpg	PipesNight	N	1	2017-12-04 15:41:08	Nver1
agh	264	ccriq2	DenverBotanicGardensRocks_P_compct_13mp.JPG	DenverBotanicGardensRocks	P	3	2017-12-04 15:41:08	Pver1
agh	267	ccriq2	Senior_B_compct_1mp.JPG	Senior	B	2	2017-12-04 15:41:09	Bver1
agh	275	ccriq2	BouquetPastel_N_phon_8mp.jpg	BouquetPastel	N	4	2017-12-04 15:41:09	Nver1
agh	266	ccriq2	Senior_U_dslr_13mp.JPG	Senior	U	2	2017-12-04 15:41:09	Uver1
agh	283	ccriq2	Senior_J_tab_5mp.JPG	Senior	J	2	2017-12-04 15:41:09	Jver1
agh	274	ccriq2	BouquetPastel_J_tab_5mp.jpg	BouquetPastel	J	2	2017-12-04 15:41:09	Jver1
agh	262	ccriq2	BouquetPastel_M_phon_8mp.JPG	BouquetPastel	M	3	2017-12-04 15:41:09	Mver1
agh	268	ccriq2	Senior_V_phon_20mp.jpg	Senior	V	4	2017-12-04 15:41:10	Vver1
agh	263	ccriq2	BouquetPastel_N_phon_8mp.jpg	BouquetPastel	N	4	2017-12-04 15:41:10	Nver1
agh	280	ccriq2	Senior_I_phon_5mp.jpg	Senior	I	2	2017-12-04 15:41:10	Iver1
agh	275	ccriq2	PipesNight_B_compct_1mp.JPG	PipesNight	B	1	2017-12-04 15:41:11	Bver1
agh	272	ccriq2	BouquetPastel_P_compct_13mp.JPG	BouquetPastel	P	3	2017-12-04 15:41:12	Pver1
agh	279	ccriq2	BouquetPastel_X_dslr_20mp.JPG	BouquetPastel	X	2	2017-12-04 15:41:12	Xver1
agh	266	ccriq2	BouquetPastel_X_dslr_20mp.JPG	BouquetPastel	X	3	2017-12-04 15:41:12	Xver1
agh	267	ccriq2	PipesNight_K_dslr_8mp.JPG	PipesNight	K	4	2017-12-04 15:41:12	Kver1
agh	274	ccriq2	DenverBotanicGardensRocks_G_phon_5mp.jpg	DenverBotanicGardensRocks	G	2	2017-12-04 15:41:13	Gver1
agh	263	ccriq2	Senior_J_tab_5mp.JPG	Senior	J	3	2017-12-04 15:41:13	Jver1
agh	271	ccriq2	PipesNight_H_phon_5mp.jpg	PipesNight	H	2	2017-12-04 15:41:13	Hver1
agh	262	ccriq2	BouquetPastel_S_phon_13mp.jpg	BouquetPastel	S	1	2017-12-04 15:41:13	Sver1
agh	265	ccriq2	DenverBotanicGardensRocks_P_compct_13mp.JPG	DenverBotanicGardensRocks	P	3	2017-12-04 15:41:13	Pver1
agh	264	ccriq2	DenverBotanicGardensRocks_F_dslr_5mp.JPG	DenverBotanicGardensRocks	F	3	2017-12-04 15:41:14	Fver1
agh	275	ccriq2	PipesNight_U_dslr_13mp.JPG	PipesNight	U	4	2017-12-04 15:41:14	Uver1
agh	279	ccriq2	Senior_J_tab_5mp.JPG	Senior	J	2	2017-12-04 15:41:15	Jver1
agh	274	ccriq2	PipesNight_I_phon_5mp.jpg	PipesNight	I	4	2017-12-04 15:41:15	Iver1
agh	266	ccriq2	BouquetPastel_O_compct_8mp.JPG	BouquetPastel	O	5	2017-12-04 15:41:15	Over1
agh	267	ccriq2	BouquetPastel_J_tab_5mp.jpg	BouquetPastel	J	3	2017-12-04 15:41:15	Jver1
agh	269	ccriq2	DenverBotanicGardensRocks_W_compct_20mp.JPG	DenverBotanicGardensRocks	W	4	2017-12-04 15:41:16	Wver1
agh	264	ccriq2	Senior_N_phon_8mp.jpg	Senior	N	1	2017-12-04 15:41:16	Nver1
agh	272	ccriq2	DenverBotanicGardensRocks_M_phon_8mp.JPG	DenverBotanicGardensRocks	M	3	2017-12-04 15:41:17	Mver1
agh	275	ccriq2	DenverBotanicGardensRocks_S_phon_13mp.jpg	DenverBotanicGardensRocks	S	3	2017-12-04 15:41:17	Sver1
agh	262	ccriq2	Senior_K_dslr_8mp.JPG	Senior	K	3	2017-12-04 15:41:18	Kver1
agh	265	ccriq2	BouquetPastel_R_phon_13mp.jpg	BouquetPastel	R	4	2017-12-04 15:41:18	Rver1
agh	263	ccriq2	Senior_P_compct_13mp.JPG	Senior	P	4	2017-12-04 15:41:18	Pver1
agh	274	ccriq2	PipesNight_F_dslr_5mp.JPG	PipesNight	F	2	2017-12-04 15:41:18	Fver1
agh	271	ccriq2	BouquetPastel_T_compct_13mp.JPG	BouquetPastel	T	3	2017-12-04 15:41:18	Tver1
agh	267	ccriq2	DenverBotanicGardensRocks_L_phon_8mp.JPG	DenverBotanicGardensRocks	L	4	2017-12-04 15:41:19	Lver1
agh	279	ccriq2	BouquetPastel_B_compct_1mp.JPG	BouquetPastel	B	1	2017-12-04 15:41:19	Bver1
agh	266	ccriq2	PipesNight_J_tab_5mp.JPG	PipesNight	J	5	2017-12-04 15:41:19	Jver1
agh	262	ccriq2	PipesNight_G_phon_5mp.jpg	PipesNight	G	1	2017-12-04 15:41:19	Gver1
agh	278	ccriq2	BouquetPastel_X_dslr_20mp.JPG	BouquetPastel	X	3	2017-12-04 15:41:20	Xver1
agh	272	ccriq2	DenverBotanicGardensRocks_G_phon_5mp.jpg	DenverBotanicGardensRocks	G	1	2017-12-04 15:41:20	Gver1
agh	264	ccriq2	BouquetPastel_T_compct_13mp.JPG	BouquetPastel	T	4	2017-12-04 15:41:20	Tver1
agh	274	ccriq2	Senior_I_phon_5mp.jpg	Senior	I	3	2017-12-04 15:41:20	Iver1
agh	265	ccriq2	BouquetPastel_F_dslr_5mp.JPG	BouquetPastel	F	2	2017-12-04 15:41:20	Fver1
agh	275	ccriq2	PipesNight_V_phon_20mp.jpg	PipesNight	V	3	2017-12-04 15:41:20	Vver1
agh	267	ccriq2	Senior_D_tab_1mp.JPG	Senior	D	1	2017-12-04 15:41:21	Dver1
agh	268	ccriq2	DenverBotanicGardensRocks_H_phon_5mp.jpg	DenverBotanicGardensRocks	H	3	2017-12-04 15:41:22	Hver1
agh	266	ccriq2	DenverBotanicGardensRocks_H_phon_5mp.jpg	DenverBotanicGardensRocks	H	5	2017-12-04 15:41:22	Hver1
agh	269	ccriq2	DenverBotanicGardensRocks_S_phon_13mp.jpg	DenverBotanicGardensRocks	S	4	2017-12-04 15:41:22	Sver1
agh	271	ccriq2	PipesNight_I_phon_5mp.jpg	PipesNight	I	2	2017-12-04 15:41:22	Iver1
agh	279	ccriq2	DenverBotanicGardensRocks_O_compct_8mp.JPG	DenverBotanicGardensRocks	O	3	2017-12-04 15:41:22	Over1
agh	278	ccriq2	BouquetPastel_S_phon_13mp.jpg	BouquetPastel	S	2	2017-12-04 15:41:23	Sver1
agh	262	ccriq2	BouquetPastel_X_dslr_20mp.JPG	BouquetPastel	X	3	2017-12-04 15:41:23	Xver1
agh	263	ccriq2	DenverBotanicGardensRocks_R_phon_13mp.jpg	DenverBotanicGardensRocks	R	2	2017-12-04 15:41:23	Rver1
agh	274	ccriq2	DenverBotanicGardensRocks_N_phon_8mp.jpg	DenverBotanicGardensRocks	N	3	2017-12-04 15:41:23	Nver1
agh	268	ccriq2	DenverBotanicGardensRocks_A_phon_1mp.jpg	DenverBotanicGardensRocks	A	1	2017-12-04 15:41:24	Aver1
agh	267	ccriq2	Senior_X_dslr_20mp.JPG	Senior	X	5	2017-12-04 15:41:24	Xver1
agh	264	ccriq2	PipesNight_I_phon_5mp.jpg	PipesNight	I	3	2017-12-04 15:41:24	Iver1
agh	275	ccriq2	BouquetPastel_F_dslr_5mp.JPG	BouquetPastel	F	4	2017-12-04 15:41:24	Fver1
agh	265	ccriq2	DenverBotanicGardensRocks_H_phon_5mp.jpg	DenverBotanicGardensRocks	H	3	2017-12-04 15:41:24	Hver1
agh	272	ccriq2	PipesNight_V_phon_20mp.jpg	PipesNight	V	3	2017-12-04 15:41:25	Vver1
agh	266	ccriq2	PipesNight_A_phon_1mp.jpg	PipesNight	A	1	2017-12-04 15:41:25	Aver1
agh	269	ccriq2	PipesNight_E_compct_5mp.JPG	PipesNight	E	1	2017-12-04 15:41:26	Ever1
agh	262	ccriq2	BouquetPastel_Q_phon_13mp.jpg	BouquetPastel	Q	2	2017-12-04 15:41:26	Qver1
agh	263	ccriq2	Senior_L_phon_8mp.JPG	Senior	L	2	2017-12-04 15:41:26	Lver1
agh	279	ccriq2	DenverBotanicGardensRocks_Q_phon_13mp.jpg	DenverBotanicGardensRocks	Q	3	2017-12-04 15:41:27	Qver1
agh	274	ccriq2	Senior_K_dslr_8mp.JPG	Senior	K	4	2017-12-04 15:41:27	Kver1
agh	267	ccriq2	BouquetPastel_E_compct_5mp.JPG	BouquetPastel	E	4	2017-12-04 15:41:27	Ever1
agh	265	ccriq2	PipesNight_O_compct_8mp.JPG	PipesNight	O	2	2017-12-04 15:41:27	Over1
agh	262	ccriq2	PipesNight_S_phon_13mp.jpg	PipesNight	S	2	2017-12-04 15:41:28	Sver1
agh	269	ccriq2	DenverBotanicGardensRocks_D_tab_1mp.JPG	DenverBotanicGardensRocks	D	1	2017-12-04 15:41:28	Dver1
agh	271	ccriq2	Senior_X_dslr_20mp.JPG	Senior	X	3	2017-12-04 15:41:28	Xver1
agh	268	ccriq2	DenverBotanicGardensRocks_I_phon_5mp.jpg	DenverBotanicGardensRocks	I	3	2017-12-04 15:41:28	Iver1
agh	274	ccriq2	DenverBotanicGardensRocks_D_tab_1mp.JPG	DenverBotanicGardensRocks	D	1	2017-12-04 15:41:28	Dver1
agh	266	ccriq2	DenverBotanicGardensRocks_F_dslr_5mp.JPG	DenverBotanicGardensRocks	F	5	2017-12-04 15:41:29	Fver1
agh	267	ccriq2	Senior_V_phon_20mp.jpg	Senior	V	4	2017-12-04 15:41:29	Vver1
agh	264	ccriq2	BouquetPastel_O_compct_8mp.JPG	BouquetPastel	O	4	2017-12-04 15:41:30	Over1
agh	262	ccriq2	DenverBotanicGardensRocks_H_phon_5mp.jpg	DenverBotanicGardensRocks	H	3	2017-12-04 15:41:30	Hver1
agh	272	ccriq2	PipesNight_S_phon_13mp.jpg	PipesNight	S	2	2017-12-04 15:41:30	Sver1
agh	263	ccriq2	PipesNight_Q_phon_13mp.jpg	PipesNight	Q	1	2017-12-04 15:41:30	Qver1
agh	279	ccriq2	DenverBotanicGardensRocks_D_tab_1mp.JPG	DenverBotanicGardensRocks	D	1	2017-12-04 15:41:31	Dver1
agh	262	ccriq2	BouquetPastel_G_phon_5mp.jpg	BouquetPastel	G	2	2017-12-04 15:41:32	Gver1
agh	274	ccriq2	DenverBotanicGardensRocks_K_dslr_8mp.JPG	DenverBotanicGardensRocks	K	4	2017-12-04 15:41:33	Kver1
agh	265	ccriq2	DenverBotanicGardensRocks_R_phon_13mp.jpg	DenverBotanicGardensRocks	R	3	2017-12-04 15:41:33	Rver1
agh	267	ccriq2	Senior_F_dslr_5mp.JPG	Senior	F	2	2017-12-04 15:41:33	Fver1
agh	269	ccriq2	DenverBotanicGardensRocks_P_compct_13mp.JPG	DenverBotanicGardensRocks	P	3	2017-12-04 15:41:33	Pver1
agh	262	ccriq2	Senior_L_phon_8mp.JPG	Senior	L	2	2017-12-04 15:41:34	Lver1
agh	268	ccriq2	Senior_P_compct_13mp.JPG	Senior	P	5	2017-12-04 15:41:35	Pver1
agh	266	ccriq2	BouquetPastel_R_phon_13mp.jpg	BouquetPastel	R	4	2017-12-04 15:41:35	Rver1
agh	274	ccriq2	DenverBotanicGardensRocks_E_compct_5mp.JPG	DenverBotanicGardensRocks	E	3	2017-12-04 15:41:35	Ever1
agh	275	ccriq2	DenverBotanicGardensRocks_H_phon_5mp.jpg	DenverBotanicGardensRocks	H	3	2017-12-04 15:41:35	Hver1
agh	271	ccriq2	DenverBotanicGardensRocks_M_phon_8mp.JPG	DenverBotanicGardensRocks	M	2	2017-12-04 15:41:35	Mver1
agh	264	ccriq2	PipesNight_V_phon_20mp.jpg	PipesNight	V	3	2017-12-04 15:41:36	Vver1
agh	263	ccriq2	BouquetPastel_S_phon_13mp.jpg	BouquetPastel	S	2	2017-12-04 15:41:36	Sver1
agh	269	ccriq2	PipesNight_L_phon_8mp.JPG	PipesNight	L	2	2017-12-04 15:41:36	Lver1
agh	267	ccriq2	DenverBotanicGardensRocks_U_dslr_13mp.JPG	DenverBotanicGardensRocks	U	4	2017-12-04 15:41:36	Uver1
agh	265	ccriq2	DenverBotanicGardensRocks_E_compct_5mp.JPG	DenverBotanicGardensRocks	E	3	2017-12-04 15:41:36	Ever1
agh	272	ccriq2	Senior_O_compct_8mp.JPG	Senior	O	5	2017-12-04 15:41:37	Over1
agh	275	ccriq2	Senior_H_phon_5mp.jpg	Senior	H	4	2017-12-04 15:41:37	Hver1
agh	274	ccriq2	DenverBotanicGardensRocks_F_dslr_5mp.JPG	DenverBotanicGardensRocks	F	2	2017-12-04 15:41:38	Fver1
agh	263	ccriq2	PipesNight_L_phon_8mp.JPG	PipesNight	L	2	2017-12-04 15:41:38	Lver1
agh	266	ccriq2	Senior_M_phon_8mp.JPG	Senior	M	2	2017-12-04 15:41:38	Mver1
agh	265	ccriq2	BouquetPastel_T_compct_13mp.JPG	BouquetPastel	T	3	2017-12-04 15:41:39	Tver1
agh	271	ccriq2	BouquetPastel_E_compct_5mp.JPG	BouquetPastel	E	2	2017-12-04 15:41:39	Ever1
agh	269	ccriq2	BouquetPastel_J_tab_5mp.jpg	BouquetPastel	J	3	2017-12-04 15:41:40	Jver1
agh	274	ccriq2	DenverBotanicGardensRocks_J_tab_5mp.JPG	DenverBotanicGardensRocks	J	4	2017-12-04 15:41:40	Jver1
agh	267	ccriq2	DenverBotanicGardensRocks_W_compct_20mp.JPG	DenverBotanicGardensRocks	W	4	2017-12-04 15:41:40	Wver1
agh	275	ccriq2	DenverBotanicGardensRocks_K_dslr_8mp.JPG	DenverBotanicGardensRocks	K	4	2017-12-04 15:41:40	Kver1
agh	263	ccriq2	PipesNight_S_phon_13mp.jpg	PipesNight	S	2	2017-12-04 15:41:41	Sver1
agh	279	ccriq2	PipesNight_P_compct_13mp.JPG	PipesNight	P	1	2017-12-04 15:41:41	Pver1
agh	265	ccriq2	PipesNight_H_phon_5mp.jpg	PipesNight	H	1	2017-12-04 15:41:41	Hver1
agh	266	ccriq2	Senior_L_phon_8mp.JPG	Senior	L	3	2017-12-04 15:41:42	Lver1
agh	275	ccriq2	PipesNight_F_dslr_5mp.JPG	PipesNight	F	2	2017-12-04 15:41:43	Fver1
agh	271	ccriq2	BouquetPastel_L_phon_8mp.JPG	BouquetPastel	L	2	2017-12-04 15:41:43	Lver1
agh	264	ccriq2	PipesNight_J_tab_5mp.JPG	PipesNight	J	3	2017-12-04 15:41:43	Jver1
agh	268	ccriq2	BouquetPastel_S_phon_13mp.jpg	BouquetPastel	S	3	2017-12-04 15:41:44	Sver1
agh	269	ccriq2	Senior_H_phon_5mp.jpg	Senior	H	3	2017-12-04 15:41:45	Hver1
agh	263	ccriq2	DenverBotanicGardensRocks_Q_phon_13mp.jpg	DenverBotanicGardensRocks	Q	2	2017-12-04 15:41:45	Qver1
agh	275	ccriq2	Senior_L_phon_8mp.JPG	Senior	L	2	2017-12-04 15:41:45	Lver1
agh	274	ccriq2	Senior_S_phon_13mp.jpg	Senior	S	3	2017-12-04 15:41:46	Sver1
agh	266	ccriq2	DenverBotanicGardensRocks_J_tab_5mp.JPG	DenverBotanicGardensRocks	J	3	2017-12-04 15:41:47	Jver1
agh	265	ccriq2	DenverBotanicGardensRocks_X_dslr_20mp.JPG	DenverBotanicGardensRocks	X	3	2017-12-04 15:41:47	Xver1
agh	271	ccriq2	DenverBotanicGardensRocks_U_dslr_13mp.JPG	DenverBotanicGardensRocks	U	2	2017-12-04 15:41:47	Uver1
agh	263	ccriq2	BouquetPastel_O_compct_8mp.JPG	BouquetPastel	O	3	2017-12-04 15:41:47	Over1
agh	268	ccriq2	BouquetPastel_X_dslr_20mp.JPG	BouquetPastel	X	5	2017-12-04 15:41:47	Xver1
agh	264	ccriq2	Senior_L_phon_8mp.JPG	Senior	L	2	2017-12-04 15:41:47	Lver1
agh	269	ccriq2	BouquetPastel_D_tab_1mp.JPG	BouquetPastel	D	2	2017-12-04 15:41:47	Dver1
agh	275	ccriq2	Senior_K_dslr_8mp.JPG	Senior	K	3	2017-12-04 15:41:47	Kver1
agh	274	ccriq2	PipesNight_G_phon_5mp.jpg	PipesNight	G	1	2017-12-04 15:41:48	Gver1
agh	263	ccriq2	PipesNight_N_phon_8mp.jpg	PipesNight	N	2	2017-12-04 15:41:49	Nver1
agh	267	ccriq2	DenverBotanicGardensRocks_P_compct_13mp.JPG	DenverBotanicGardensRocks	P	4	2017-12-04 15:41:50	Pver1
agh	265	ccriq2	Senior_X_dslr_20mp.JPG	Senior	X	4	2017-12-04 15:41:50	Xver1
agh	274	ccriq2	PipesNight_A_phon_1mp.jpg	PipesNight	A	1	2017-12-04 15:41:50	Aver1
agh	279	ccriq2	DenverBotanicGardensRocks_N_phon_8mp.jpg	DenverBotanicGardensRocks	N	1	2017-12-04 15:41:51	Nver1
agh	271	ccriq2	DenverBotanicGardensRocks_P_compct_13mp.JPG	DenverBotanicGardensRocks	P	2	2017-12-04 15:41:51	Pver1
agh	275	ccriq2	DenverBotanicGardensRocks_Q_phon_13mp.jpg	DenverBotanicGardensRocks	Q	2	2017-12-04 15:41:52	Qver1
agh	278	ccriq2	PipesNight_P_compct_13mp.JPG	PipesNight	P	2	2017-12-04 15:41:52	Pver1
agh	264	ccriq2	DenverBotanicGardensRocks_K_dslr_8mp.JPG	DenverBotanicGardensRocks	K	3	2017-12-04 15:41:52	Kver1
agh	263	ccriq2	DenverBotanicGardensRocks_S_phon_13mp.jpg	DenverBotanicGardensRocks	S	3	2017-12-04 15:41:52	Sver1
agh	265	ccriq2	BouquetPastel_G_phon_5mp.jpg	BouquetPastel	G	2	2017-12-04 15:41:53	Gver1
agh	267	ccriq2	DenverBotanicGardensRocks_F_dslr_5mp.JPG	DenverBotanicGardensRocks	F	4	2017-12-04 15:41:53	Fver1
agh	269	ccriq2	DenverBotanicGardensRocks_U_dslr_13mp.JPG	DenverBotanicGardensRocks	U	3	2017-12-04 15:41:54	Uver1
agh	274	ccriq2	Senior_O_compct_8mp.JPG	Senior	O	4	2017-12-04 15:41:54	Over1
agh	275	ccriq2	DenverBotanicGardensRocks_X_dslr_20mp.JPG	DenverBotanicGardensRocks	X	3	2017-12-04 15:41:54	Xver1
agh	268	ccriq2	DenverBotanicGardensRocks_X_dslr_20mp.JPG	DenverBotanicGardensRocks	X	5	2017-12-04 15:41:54	Xver1
agh	271	ccriq2	Senior_K_dslr_8mp.JPG	Senior	K	2	2017-12-04 15:41:55	Kver1
agh	263	ccriq2	PipesNight_H_phon_5mp.jpg	PipesNight	H	3	2017-12-04 15:41:55	Hver1
agh	265	ccriq2	BouquetPastel_A_phon_1mp.jpg	BouquetPastel	A	2	2017-12-04 15:41:55	Aver1
agh	274	ccriq2	PipesNight_N_phon_8mp.jpg	PipesNight	N	1	2017-12-04 15:41:56	Nver1
agh	272	ccriq2	DenverBotanicGardensRocks_H_phon_5mp.jpg	DenverBotanicGardensRocks	H	5	2017-12-04 15:41:56	Hver1
agh	264	ccriq2	BouquetPastel_W_compct_20mp.JPG	BouquetPastel	W	3	2017-12-04 15:41:57	Wver1
agh	275	ccriq2	BouquetPastel_K_dslr_8mp.JPG	BouquetPastel	K	4	2017-12-04 15:41:57	Kver1
agh	265	ccriq2	Senior_N_phon_8mp.jpg	Senior	N	2	2017-12-04 15:41:58	Nver1
agh	263	ccriq2	DenverBotanicGardensRocks_G_phon_5mp.jpg	DenverBotanicGardensRocks	G	2	2017-12-04 15:41:58	Gver1
agh	271	ccriq2	PipesNight_J_tab_5mp.JPG	PipesNight	J	2	2017-12-04 15:41:58	Jver1
agh	275	ccriq2	PipesNight_H_phon_5mp.jpg	PipesNight	H	3	2017-12-04 15:41:59	Hver1
agh	274	ccriq2	Senior_U_dslr_13mp.JPG	Senior	U	3	2017-12-04 15:41:59	Uver1
agh	268	ccriq2	Senior_O_compct_8mp.JPG	Senior	O	4	2017-12-04 15:41:59	Over1
agh	263	ccriq2	BouquetPastel_A_phon_1mp.jpg	BouquetPastel	A	1	2017-12-04 15:42:00	Aver1
agh	269	ccriq2	Senior_P_compct_13mp.JPG	Senior	P	4	2017-12-04 15:42:00	Pver1
agh	272	ccriq2	DenverBotanicGardensRocks_E_compct_5mp.JPG	DenverBotanicGardensRocks	E	4	2017-12-04 15:42:00	Ever1
agh	265	ccriq2	PipesNight_Q_phon_13mp.jpg	PipesNight	Q	2	2017-12-04 15:42:00	Qver1
agh	271	ccriq2	BouquetPastel_X_dslr_20mp.JPG	BouquetPastel	X	2	2017-12-04 15:42:01	Xver1
agh	274	ccriq2	BouquetPastel_F_dslr_5mp.JPG	BouquetPastel	F	4	2017-12-04 15:42:02	Fver1
agh	275	ccriq2	BouquetPastel_E_compct_5mp.JPG	BouquetPastel	E	4	2017-12-04 15:42:02	Ever1
agh	268	ccriq2	Senior_R_phon_13mp.jpg	Senior	R	2	2017-12-04 15:42:03	Rver1
agh	272	ccriq2	PipesNight_H_phon_5mp.jpg	PipesNight	H	3	2017-12-04 15:42:03	Hver1
agh	263	ccriq2	BouquetPastel_H_phon_5mp.jpg	BouquetPastel	H	1	2017-12-04 15:42:03	Hver1
agh	269	ccriq2	DenverBotanicGardensRocks_I_phon_5mp.jpg	DenverBotanicGardensRocks	I	2	2017-12-04 15:42:03	Iver1
agh	265	ccriq2	DenverBotanicGardensRocks_M_phon_8mp.JPG	DenverBotanicGardensRocks	M	3	2017-12-04 15:42:04	Mver1
agh	271	ccriq2	PipesNight_O_compct_8mp.JPG	PipesNight	O	1	2017-12-04 15:42:04	Over1
agh	263	ccriq2	BouquetPastel_B_compct_1mp.JPG	BouquetPastel	B	1	2017-12-04 15:42:05	Bver1
agh	274	ccriq2	PipesNight_H_phon_5mp.jpg	PipesNight	H	3	2017-12-04 15:42:05	Hver1
agh	272	ccriq2	DenverBotanicGardensRocks_A_phon_1mp.jpg	DenverBotanicGardensRocks	A	1	2017-12-04 15:42:05	Aver1
agh	275	ccriq2	PipesNight_G_phon_5mp.jpg	PipesNight	G	1	2017-12-04 15:42:05	Gver1
agh	269	ccriq2	Senior_D_tab_1mp.JPG	Senior	D	1	2017-12-04 15:42:06	Dver1
agh	265	ccriq2	DenverBotanicGardensRocks_B_compct_1mp.JPG	DenverBotanicGardensRocks	B	3	2017-12-04 15:42:07	Bver1
agh	264	ccriq2	PipesNight_B_compct_1mp.JPG	PipesNight	B	2	2017-12-04 15:42:07	Bver1
agh	271	ccriq2	PipesNight_Q_phon_13mp.jpg	PipesNight	Q	1	2017-12-04 15:42:08	Qver1
agh	275	ccriq2	BouquetPastel_P_compct_13mp.JPG	BouquetPastel	P	3	2017-12-04 15:42:08	Pver1
agh	263	ccriq2	DenverBotanicGardensRocks_W_compct_20mp.JPG	DenverBotanicGardensRocks	W	4	2017-12-04 15:42:08	Wver1
agh	268	ccriq2	PipesNight_X_dslr_20mp.JPG	PipesNight	X	5	2017-12-04 15:42:09	Xver1
agh	265	ccriq2	PipesNight_B_compct_1mp.JPG	PipesNight	B	1	2017-12-04 15:42:09	Bver1
agh	272	ccriq2	DenverBotanicGardensRocks_B_compct_1mp.JPG	DenverBotanicGardensRocks	B	1	2017-12-04 15:42:09	Bver1
agh	274	ccriq2	Senior_X_dslr_20mp.JPG	Senior	X	5	2017-12-04 15:42:09	Xver1
agh	269	ccriq2	Senior_Q_phon_13mp.jpg	Senior	Q	2	2017-12-04 15:42:10	Qver1
agh	279	ccriq2	PipesNight_E_compct_5mp.JPG	PipesNight	E	1	2017-12-04 15:42:10	Ever1
agh	275	ccriq2	Senior_I_phon_5mp.jpg	Senior	I	2	2017-12-04 15:42:11	Iver1
agh	271	ccriq2	PipesNight_P_compct_13mp.JPG	PipesNight	P	2	2017-12-04 15:42:11	Pver1
agh	263	ccriq2	Senior_S_phon_13mp.jpg	Senior	S	4	2017-12-04 15:42:11	Sver1
agh	268	ccriq2	Senior_S_phon_13mp.jpg	Senior	S	3	2017-12-04 15:42:11	Sver1
agh	264	ccriq2	PipesNight_T_compct_13mp.JPG	PipesNight	T	4	2017-12-04 15:42:12	Tver1
agh	274	ccriq2	Senior_V_phon_20mp.jpg	Senior	V	4	2017-12-04 15:42:12	Vver1
agh	272	ccriq2	BouquetPastel_N_phon_8mp.jpg	BouquetPastel	N	5	2017-12-04 15:42:13	Nver1
agh	269	ccriq2	PipesNight_J_tab_5mp.JPG	PipesNight	J	2	2017-12-04 15:42:13	Jver1
agh	265	ccriq2	BouquetPastel_N_phon_8mp.jpg	BouquetPastel	N	4	2017-12-04 15:42:14	Nver1
agh	274	ccriq2	Senior_H_phon_5mp.jpg	Senior	H	3	2017-12-04 15:42:14	Hver1
agh	271	ccriq2	Senior_S_phon_13mp.jpg	Senior	S	2	2017-12-04 15:42:14	Sver1
agh	263	ccriq2	PipesNight_F_dslr_5mp.JPG	PipesNight	F	4	2017-12-04 15:42:14	Fver1
agh	268	ccriq2	DenverBotanicGardensRocks_B_compct_1mp.JPG	DenverBotanicGardensRocks	B	1	2017-12-04 15:42:14	Bver1
agh	279	ccriq2	PipesNight_S_phon_13mp.jpg	PipesNight	S	1	2017-12-04 15:42:16	Sver1
agh	265	ccriq2	BouquetPastel_B_compct_1mp.JPG	BouquetPastel	B	2	2017-12-04 15:42:16	Bver1
agh	269	ccriq2	Senior_J_tab_5mp.JPG	Senior	J	3	2017-12-04 15:42:16	Jver1
agh	274	ccriq2	BouquetPastel_R_phon_13mp.jpg	BouquetPastel	R	2	2017-12-04 15:42:16	Rver1
agh	263	ccriq2	BouquetPastel_K_dslr_8mp.JPG	BouquetPastel	K	3	2017-12-04 15:42:16	Kver1
agh	272	ccriq2	BouquetPastel_S_phon_13mp.jpg	BouquetPastel	S	4	2017-12-04 15:42:16	Sver1
agh	268	ccriq2	Senior_J_tab_5mp.JPG	Senior	J	3	2017-12-04 15:42:17	Jver1
agh	264	ccriq2	Senior_P_compct_13mp.JPG	Senior	P	4	2017-12-04 15:42:17	Pver1
agh	271	ccriq2	Senior_D_tab_1mp.JPG	Senior	D	1	2017-12-04 15:42:17	Dver1
agh	269	ccriq2	BouquetPastel_A_phon_1mp.jpg	BouquetPastel	A	1	2017-12-04 15:42:18	Aver1
agh	274	ccriq2	PipesNight_T_compct_13mp.JPG	PipesNight	T	4	2017-12-04 15:42:19	Tver1
agh	265	ccriq2	BouquetPastel_J_tab_5mp.jpg	BouquetPastel	J	2	2017-12-04 15:42:19	Jver1
agh	263	ccriq2	PipesNight_X_dslr_20mp.JPG	PipesNight	X	4	2017-12-04 15:42:20	Xver1
agh	272	ccriq2	DenverBotanicGardensRocks_F_dslr_5mp.JPG	DenverBotanicGardensRocks	F	2	2017-12-04 15:42:20	Fver1
agh	279	ccriq2	BouquetPastel_F_dslr_5mp.JPG	BouquetPastel	F	1	2017-12-04 15:42:20	Fver1
agh	268	ccriq2	Senior_X_dslr_20mp.JPG	Senior	X	5	2017-12-04 15:42:21	Xver1
agh	269	ccriq2	Senior_S_phon_13mp.jpg	Senior	S	2	2017-12-04 15:42:21	Sver1
agh	274	ccriq2	DenverBotanicGardensRocks_W_compct_20mp.JPG	DenverBotanicGardensRocks	W	4	2017-12-04 15:42:21	Wver1
agh	271	ccriq2	Senior_P_compct_13mp.JPG	Senior	P	4	2017-12-04 15:42:22	Pver1
agh	264	ccriq2	BouquetPastel_J_tab_5mp.jpg	BouquetPastel	J	3	2017-12-04 15:42:22	Jver1
agh	263	ccriq2	BouquetPastel_F_dslr_5mp.JPG	BouquetPastel	F	3	2017-12-04 15:42:22	Fver1
agh	265	ccriq2	PipesNight_V_phon_20mp.jpg	PipesNight	V	3	2017-12-04 15:42:22	Vver1
agh	275	ccriq2	DenverBotanicGardensRocks_W_compct_20mp.JPG	DenverBotanicGardensRocks	W	4	2017-12-04 15:42:23	Wver1
agh	274	ccriq2	Senior_R_phon_13mp.jpg	Senior	R	4	2017-12-04 15:42:23	Rver1
agh	268	ccriq2	BouquetPastel_G_phon_5mp.jpg	BouquetPastel	G	2	2017-12-04 15:42:24	Gver1
agh	272	ccriq2	PipesNight_X_dslr_20mp.JPG	PipesNight	X	4	2017-12-04 15:42:24	Xver1
agh	279	ccriq2	DenverBotanicGardensRocks_I_phon_5mp.jpg	DenverBotanicGardensRocks	I	1	2017-12-04 15:42:24	Iver1
agh	265	ccriq2	PipesNight_A_phon_1mp.jpg	PipesNight	A	1	2017-12-04 15:42:24	Aver1
agh	263	ccriq2	DenverBotanicGardensRocks_K_dslr_8mp.JPG	DenverBotanicGardensRocks	K	4	2017-12-04 15:42:25	Kver1
agh	274	ccriq2	Senior_D_tab_1mp.JPG	Senior	D	1	2017-12-04 15:42:25	Dver1
agh	275	ccriq2	PipesNight_A_phon_1mp.jpg	PipesNight	A	2	2017-12-04 15:42:26	Aver1
agh	264	ccriq2	PipesNight_Q_phon_13mp.jpg	PipesNight	Q	2	2017-12-04 15:42:26	Qver1
agh	269	ccriq2	Senior_M_phon_8mp.JPG	Senior	M	3	2017-12-04 15:42:27	Mver1
agh	263	ccriq2	Senior_X_dslr_20mp.JPG	Senior	X	3	2017-12-04 15:42:27	Xver1
agh	265	ccriq2	DenverBotanicGardensRocks_G_phon_5mp.jpg	DenverBotanicGardensRocks	G	1	2017-12-04 15:42:27	Gver1
agh	275	ccriq2	DenverBotanicGardensRocks_A_phon_1mp.jpg	DenverBotanicGardensRocks	A	1	2017-12-04 15:42:28	Aver1
agh	271	ccriq2	DenverBotanicGardensRocks_X_dslr_20mp.JPG	DenverBotanicGardensRocks	X	3	2017-12-04 15:42:28	Xver1
agh	272	ccriq2	PipesNight_U_dslr_13mp.JPG	PipesNight	U	2	2017-12-04 15:42:28	Uver1
agh	263	ccriq2	PipesNight_U_dslr_13mp.JPG	PipesNight	U	1	2017-12-04 15:42:29	Uver1
agh	265	ccriq2	Senior_H_phon_5mp.jpg	Senior	H	3	2017-12-04 15:42:30	Hver1
agh	279	ccriq2	BouquetPastel_H_phon_5mp.jpg	BouquetPastel	H	1	2017-12-04 15:42:30	Hver1
agh	269	ccriq2	PipesNight_H_phon_5mp.jpg	PipesNight	H	3	2017-12-04 15:42:30	Hver1
agh	263	ccriq2	Senior_W_compct_20mp.JPG	Senior	W	2	2017-12-04 15:42:31	Wver1
agh	263	ccriq2	Senior_D_tab_1mp.JPG	Senior	D	1	2017-12-04 15:42:33	Dver1
agh	275	ccriq2	DenverBotanicGardensRocks_J_tab_5mp.JPG	DenverBotanicGardensRocks	J	3	2017-12-04 15:42:34	Jver1
agh	268	ccriq2	BouquetPastel_P_compct_13mp.JPG	BouquetPastel	P	3	2017-12-04 15:42:34	Pver1
agh	265	ccriq2	BouquetPastel_O_compct_8mp.JPG	BouquetPastel	O	5	2017-12-04 15:42:34	Over1
agh	269	ccriq2	PipesNight_X_dslr_20mp.JPG	PipesNight	X	3	2017-12-04 15:42:34	Xver1
agh	263	ccriq2	Senior_E_compct_5mp.JPG	Senior	E	1	2017-12-04 15:42:35	Ever1
agh	271	ccriq2	BouquetPastel_N_phon_8mp.jpg	BouquetPastel	N	3	2017-12-04 15:42:36	Nver1
agh	268	ccriq2	Senior_I_phon_5mp.jpg	Senior	I	2	2017-12-04 15:42:36	Iver1
agh	279	ccriq2	DenverBotanicGardensRocks_R_phon_13mp.jpg	DenverBotanicGardensRocks	R	1	2017-12-04 15:42:36	Rver1
agh	265	ccriq2	DenverBotanicGardensRocks_U_dslr_13mp.JPG	DenverBotanicGardensRocks	U	3	2017-12-04 15:42:39	Uver1
agh	275	ccriq2	PipesNight_N_phon_8mp.jpg	PipesNight	N	2	2017-12-04 15:42:39	Nver1
agh	268	ccriq2	Senior_K_dslr_8mp.JPG	Senior	K	4	2017-12-04 15:42:40	Kver1
agh	264	ccriq2	Senior_X_dslr_20mp.JPG	Senior	X	3	2017-12-04 15:42:41	Xver1
agh	265	ccriq2	Senior_P_compct_13mp.JPG	Senior	P	3	2017-12-04 15:42:42	Pver1
agh	275	ccriq2	PipesNight_W_compct_20mp.JPG	PipesNight	W	4	2017-12-04 15:42:42	Wver1
agh	271	ccriq2	PipesNight_S_phon_13mp.jpg	PipesNight	S	2	2017-12-04 15:42:44	Sver1
agh	265	ccriq2	Senior_E_compct_5mp.JPG	Senior	E	3	2017-12-04 15:42:44	Ever1
agh	269	ccriq2	PipesNight_I_phon_5mp.jpg	PipesNight	I	4	2017-12-04 15:42:45	Iver1
agh	272	ccriq2	PipesNight_F_dslr_5mp.JPG	PipesNight	F	3	2017-12-04 15:42:45	Fver1
agh	275	ccriq2	DenverBotanicGardensRocks_M_phon_8mp.JPG	DenverBotanicGardensRocks	M	5	2017-12-04 15:42:46	Mver1
agh	265	ccriq2	PipesNight_G_phon_5mp.jpg	PipesNight	G	1	2017-12-04 15:42:46	Gver1
agh	268	ccriq2	PipesNight_R_phon_13mp.jpg	PipesNight	R	4	2017-12-04 15:42:46	Rver1
agh	271	ccriq2	Senior_B_compct_1mp.JPG	Senior	B	2	2017-12-04 15:42:47	Bver1
agh	272	ccriq2	DenverBotanicGardensRocks_Q_phon_13mp.jpg	DenverBotanicGardensRocks	Q	1	2017-12-04 15:42:49	Qver1
agh	269	ccriq2	PipesNight_D_tab_1mp.JPG	PipesNight	D	1	2017-12-04 15:42:49	Dver1
agh	268	ccriq2	BouquetPastel_T_compct_13mp.JPG	BouquetPastel	T	5	2017-12-04 15:42:49	Tver1
agh	264	ccriq2	Senior_H_phon_5mp.jpg	Senior	H	2	2017-12-04 15:42:50	Hver1
agh	275	ccriq2	Senior_E_compct_5mp.JPG	Senior	E	3	2017-12-04 15:42:51	Ever1
agh	269	ccriq2	DenverBotanicGardensRocks_A_phon_1mp.jpg	DenverBotanicGardensRocks	A	1	2017-12-04 15:42:51	Aver1
agh	265	ccriq2	Senior_W_compct_20mp.JPG	Senior	W	4	2017-12-04 15:42:51	Wver1
agh	272	ccriq2	PipesNight_N_phon_8mp.jpg	PipesNight	N	1	2017-12-04 15:42:51	Nver1
agh	268	ccriq2	Senior_U_dslr_13mp.JPG	Senior	U	5	2017-12-04 15:42:52	Uver1
agh	264	ccriq2	PipesNight_D_tab_1mp.JPG	PipesNight	D	1	2017-12-04 15:42:53	Dver1
agh	275	ccriq2	Senior_M_phon_8mp.JPG	Senior	M	3	2017-12-04 15:42:54	Mver1
agh	271	ccriq2	PipesNight_V_phon_20mp.jpg	PipesNight	V	3	2017-12-04 15:42:55	Vver1
agh	279	ccriq2	DenverBotanicGardensRocks_X_dslr_20mp.JPG	DenverBotanicGardensRocks	X	1	2017-12-04 15:42:55	Xver1
agh	272	ccriq2	BouquetPastel_A_phon_1mp.jpg	BouquetPastel	A	1	2017-12-04 15:42:56	Aver1
agh	264	ccriq2	PipesNight_A_phon_1mp.jpg	PipesNight	A	1	2017-12-04 15:42:56	Aver1
agh	271	ccriq2	Senior_W_compct_20mp.JPG	Senior	W	3	2017-12-04 15:42:58	Wver1
agh	268	ccriq2	DenverBotanicGardensRocks_S_phon_13mp.jpg	DenverBotanicGardensRocks	S	4	2017-12-04 15:43:00	Sver1
agh	272	ccriq2	Senior_S_phon_13mp.jpg	Senior	S	4	2017-12-04 15:43:01	Sver1
agh	264	ccriq2	BouquetPastel_X_dslr_20mp.JPG	BouquetPastel	X	4	2017-12-04 15:43:01	Xver1
agh	279	ccriq2	DenverBotanicGardensRocks_M_phon_8mp.JPG	DenverBotanicGardensRocks	M	1	2017-12-04 15:43:02	Mver1
agh	268	ccriq2	Senior_L_phon_8mp.JPG	Senior	L	2	2017-12-04 15:43:02	Lver1
agh	271	ccriq2	BouquetPastel_M_phon_8mp.JPG	BouquetPastel	M	3	2017-12-04 15:43:03	Mver1
agh	272	ccriq2	PipesNight_A_phon_1mp.jpg	PipesNight	A	1	2017-12-04 15:43:03	Aver1
agh	275	ccriq2	PipesNight_R_phon_13mp.jpg	PipesNight	R	3	2017-12-04 15:43:03	Rver1
agh	271	ccriq2	Senior_J_tab_5mp.JPG	Senior	J	3	2017-12-04 15:43:05	Jver1
agh	268	ccriq2	DenverBotanicGardensRocks_R_phon_13mp.jpg	DenverBotanicGardensRocks	R	2	2017-12-04 15:43:06	Rver1
agh	264	ccriq2	DenverBotanicGardensRocks_N_phon_8mp.jpg	DenverBotanicGardensRocks	N	2	2017-12-04 15:43:06	Nver1
agh	268	ccriq2	PipesNight_E_compct_5mp.JPG	PipesNight	E	1	2017-12-04 15:43:07	Ever1
agh	269	ccriq2	DenverBotanicGardensRocks_J_tab_5mp.JPG	DenverBotanicGardensRocks	J	5	2017-12-04 15:43:08	Jver1
agh	279	ccriq2	PipesNight_M_phon_8mp.JPG	PipesNight	M	1	2017-12-04 15:43:08	Mver1
agh	264	ccriq2	PipesNight_M_phon_8mp.JPG	PipesNight	M	2	2017-12-04 15:43:09	Mver1
agh	271	ccriq2	DenverBotanicGardensRocks_K_dslr_8mp.JPG	DenverBotanicGardensRocks	K	3	2017-12-04 15:43:10	Kver1
agh	283	ccriq2	BouquetPastel_Q_phon_13mp.jpg	BouquetPastel	Q	3	2017-12-04 15:43:10	Qver1
agh	268	ccriq2	Senior_W_compct_20mp.JPG	Senior	W	4	2017-12-04 15:43:10	Wver1
agh	272	ccriq2	BouquetPastel_T_compct_13mp.JPG	BouquetPastel	T	4	2017-12-04 15:43:11	Tver1
agh	264	ccriq2	DenverBotanicGardensRocks_D_tab_1mp.JPG	DenverBotanicGardensRocks	D	1	2017-12-04 15:43:12	Dver1
agh	271	ccriq2	PipesNight_G_phon_5mp.jpg	PipesNight	G	1	2017-12-04 15:43:12	Gver1
agh	268	ccriq2	BouquetPastel_W_compct_20mp.JPG	BouquetPastel	W	3	2017-12-04 15:43:13	Wver1
agh	272	ccriq2	BouquetPastel_B_compct_1mp.JPG	BouquetPastel	B	1	2017-12-04 15:43:13	Bver1
agh	275	ccriq2	BouquetPastel_T_compct_13mp.JPG	BouquetPastel	T	4	2017-12-04 15:43:15	Tver1
agh	269	ccriq2	PipesNight_W_compct_20mp.JPG	PipesNight	W	5	2017-12-04 15:43:16	Wver1
agh	271	ccriq2	PipesNight_K_dslr_8mp.JPG	PipesNight	K	2	2017-12-04 15:43:16	Kver1
agh	272	ccriq2	Senior_N_phon_8mp.jpg	Senior	N	1	2017-12-04 15:43:16	Nver1
agh	279	ccriq2	Senior_B_compct_1mp.JPG	Senior	B	2	2017-12-04 15:43:17	Bver1
agh	268	ccriq2	DenverBotanicGardensRocks_W_compct_20mp.JPG	DenverBotanicGardensRocks	W	4	2017-12-04 15:43:18	Wver1
agh	275	ccriq2	DenverBotanicGardensRocks_U_dslr_13mp.JPG	DenverBotanicGardensRocks	U	3	2017-12-04 15:43:18	Uver1
agh	264	ccriq2	BouquetPastel_N_phon_8mp.jpg	BouquetPastel	N	3	2017-12-04 15:43:19	Nver1
agh	272	ccriq2	BouquetPastel_H_phon_5mp.jpg	BouquetPastel	H	5	2017-12-04 15:43:19	Hver1
agh	269	ccriq2	Senior_X_dslr_20mp.JPG	Senior	X	4	2017-12-04 15:43:20	Xver1
agh	275	ccriq2	PipesNight_E_compct_5mp.JPG	PipesNight	E	1	2017-12-04 15:43:21	Ever1
agh	279	ccriq2	PipesNight_X_dslr_20mp.JPG	PipesNight	X	1	2017-12-04 15:43:21	Xver1
agh	268	ccriq2	Senior_A_phon_1mp.jpg	Senior	A	1	2017-12-04 15:43:21	Aver1
agh	271	ccriq2	DenverBotanicGardensRocks_R_phon_13mp.jpg	DenverBotanicGardensRocks	R	3	2017-12-04 15:43:23	Rver1
agh	268	ccriq2	Senior_B_compct_1mp.JPG	Senior	B	1	2017-12-04 15:43:23	Bver1
agh	269	ccriq2	BouquetPastel_X_dslr_20mp.JPG	BouquetPastel	X	4	2017-12-04 15:43:24	Xver1
agh	272	ccriq2	Senior_R_phon_13mp.jpg	Senior	R	4	2017-12-04 15:43:25	Rver1
agh	271	ccriq2	DenverBotanicGardensRocks_N_phon_8mp.jpg	DenverBotanicGardensRocks	N	3	2017-12-04 15:43:25	Nver1
agh	269	ccriq2	BouquetPastel_B_compct_1mp.JPG	BouquetPastel	B	1	2017-12-04 15:43:26	Bver1
agh	268	ccriq2	PipesNight_W_compct_20mp.JPG	PipesNight	W	5	2017-12-04 15:43:26	Wver1
agh	279	ccriq2	BouquetPastel_A_phon_1mp.jpg	BouquetPastel	A	1	2017-12-04 15:43:28	Aver1
agh	264	ccriq2	Senior_T_comct_13mp.JPG	Senior	T	3	2017-12-04 15:43:29	Tver1
agh	272	ccriq2	BouquetPastel_L_phon_8mp.JPG	BouquetPastel	L	4	2017-12-04 15:43:29	Lver1
agh	271	ccriq2	Senior_O_compct_8mp.JPG	Senior	O	3	2017-12-04 15:43:29	Over1
agh	269	ccriq2	DenverBotanicGardensRocks_F_dslr_5mp.JPG	DenverBotanicGardensRocks	F	3	2017-12-04 15:43:30	Fver1
agh	271	ccriq2	DenverBotanicGardensRocks_F_dslr_5mp.JPG	DenverBotanicGardensRocks	F	2	2017-12-04 15:43:31	Fver1
agh	264	ccriq2	Senior_B_compct_1mp.JPG	Senior	B	1	2017-12-04 15:43:31	Bver1
agh	279	ccriq2	DenverBotanicGardensRocks_J_tab_5mp.JPG	DenverBotanicGardensRocks	J	1	2017-12-04 15:43:33	Jver1
agh	272	ccriq2	DenverBotanicGardensRocks_I_phon_5mp.jpg	DenverBotanicGardensRocks	I	3	2017-12-04 15:43:33	Iver1
agh	271	ccriq2	PipesNight_D_tab_1mp.JPG	PipesNight	D	1	2017-12-04 15:43:33	Dver1
agh	264	ccriq2	PipesNight_N_phon_8mp.jpg	PipesNight	N	1	2017-12-04 15:43:33	Nver1
agh	269	ccriq2	BouquetPastel_P_compct_13mp.JPG	BouquetPastel	P	4	2017-12-04 15:43:35	Pver1
agh	272	ccriq2	Senior_K_dslr_8mp.JPG	Senior	K	5	2017-12-04 15:43:37	Kver1
agh	279	ccriq2	Senior_V_phon_20mp.jpg	Senior	V	1	2017-12-04 15:43:37	Vver1
agh	271	ccriq2	PipesNight_R_phon_13mp.jpg	PipesNight	R	2	2017-12-04 15:43:37	Rver1
agh	269	ccriq2	BouquetPastel_H_phon_5mp.jpg	BouquetPastel	H	4	2017-12-04 15:43:39	Hver1
agh	272	ccriq2	PipesNight_E_compct_5mp.JPG	PipesNight	E	1	2017-12-04 15:43:39	Ever1
agh	271	ccriq2	Senior_E_compct_5mp.JPG	Senior	E	2	2017-12-04 15:43:40	Ever1
agh	268	ccriq2	BouquetPastel_R_phon_13mp.jpg	BouquetPastel	R	3	2017-12-04 15:43:41	Rver1
agh	272	ccriq2	DenverBotanicGardensRocks_T_compct_13mp.JPG	DenverBotanicGardensRocks	T	5	2017-12-04 15:43:44	Tver1
agh	271	ccriq2	Senior_I_phon_5mp.jpg	Senior	I	2	2017-12-04 15:43:45	Iver1
agh	264	ccriq2	DenverBotanicGardensRocks_T_compct_13mp.JPG	DenverBotanicGardensRocks	T	1	2017-12-04 15:43:46	Tver1
agh	268	ccriq2	PipesNight_T_compct_13mp.JPG	PipesNight	T	5	2017-12-04 15:43:46	Tver1
agh	279	ccriq2	DenverBotanicGardensRocks_B_compct_1mp.JPG	DenverBotanicGardensRocks	B	1	2017-12-04 15:43:47	Bver1
agh	271	ccriq2	Senior_Q_phon_13mp.jpg	Senior	Q	2	2017-12-04 15:43:48	Qver1
agh	272	ccriq2	PipesNight_L_phon_8mp.JPG	PipesNight	L	3	2017-12-04 15:43:48	Lver1
agh	269	ccriq2	DenverBotanicGardensRocks_T_compct_13mp.JPG	DenverBotanicGardensRocks	T	4	2017-12-04 15:43:49	Tver1
agh	271	ccriq2	PipesNight_B_compct_1mp.JPG	PipesNight	B	1	2017-12-04 15:43:50	Bver1
agh	264	ccriq2	DenverBotanicGardensRocks_S_phon_13mp.jpg	DenverBotanicGardensRocks	S	2	2017-12-04 15:43:50	Sver1
agh	268	ccriq2	PipesNight_A_phon_1mp.jpg	PipesNight	A	2	2017-12-04 15:43:51	Aver1
agh	271	ccriq2	DenverBotanicGardensRocks_D_tab_1mp.JPG	DenverBotanicGardensRocks	D	1	2017-12-04 15:43:53	Dver1
agh	269	ccriq2	Senior_T_comct_13mp.JPG	Senior	T	3	2017-12-04 15:43:53	Tver1
agh	272	ccriq2	PipesNight_Q_phon_13mp.jpg	PipesNight	Q	2	2017-12-04 15:43:54	Qver1
agh	268	ccriq2	Senior_E_compct_5mp.JPG	Senior	E	2	2017-12-04 15:43:55	Ever1
agh	269	ccriq2	BouquetPastel_L_phon_8mp.JPG	BouquetPastel	L	4	2017-12-04 15:43:56	Lver1
agh	269	ccriq2	DenverBotanicGardensRocks_B_compct_1mp.JPG	DenverBotanicGardensRocks	B	1	2017-12-04 15:43:58	Bver1
agh	268	ccriq2	Senior_M_phon_8mp.JPG	Senior	M	2	2017-12-04 15:43:58	Mver1
agh	264	ccriq2	PipesNight_S_phon_13mp.jpg	PipesNight	S	1	2017-12-04 15:43:59	Sver1
agh	269	ccriq2	PipesNight_O_compct_8mp.JPG	PipesNight	O	2	2017-12-04 15:44:00	Over1
agh	272	ccriq2	DenverBotanicGardensRocks_P_compct_13mp.JPG	DenverBotanicGardensRocks	P	2	2017-12-04 15:44:01	Pver1
agh	268	ccriq2	BouquetPastel_O_compct_8mp.JPG	BouquetPastel	O	4	2017-12-04 15:44:04	Over1
agh	264	ccriq2	BouquetPastel_M_phon_8mp.JPG	BouquetPastel	M	1	2017-12-04 15:44:07	Mver1
agh	272	ccriq2	Senior_V_phon_20mp.jpg	Senior	V	4	2017-12-04 15:44:10	Vver1
agh	264	ccriq2	BouquetPastel_D_tab_1mp.JPG	BouquetPastel	D	1	2017-12-04 15:44:10	Dver1
agh	268	ccriq2	BouquetPastel_F_dslr_5mp.JPG	BouquetPastel	F	3	2017-12-04 15:44:18	Fver1
agh	268	ccriq2	DenverBotanicGardensRocks_L_phon_8mp.JPG	DenverBotanicGardensRocks	L	3	2017-12-04 15:44:20	Lver1
agh	268	ccriq2	PipesNight_D_tab_1mp.JPG	PipesNight	D	1	2017-12-04 15:44:21	Dver1
agh	272	ccriq2	Senior_F_dslr_5mp.JPG	Senior	F	2	2017-12-04 15:44:22	Fver1
agh	268	ccriq2	PipesNight_U_dslr_13mp.JPG	PipesNight	U	2	2017-12-04 15:44:24	Uver1
agh	264	ccriq2	Senior_R_phon_13mp.jpg	Senior	R	3	2017-12-04 15:44:26	Rver1
agh	272	ccriq2	BouquetPastel_U_dslr_13mp.JPG	BouquetPastel	U	4	2017-12-04 15:44:26	Uver1
agh	268	ccriq2	PipesNight_B_compct_1mp.JPG	PipesNight	B	1	2017-12-04 15:44:26	Bver1
agh	268	ccriq2	DenverBotanicGardensRocks_E_compct_5mp.JPG	DenverBotanicGardensRocks	E	3	2017-12-04 15:44:28	Ever1
agh	272	ccriq2	PipesNight_D_tab_1mp.JPG	PipesNight	D	1	2017-12-04 15:44:28	Dver1
agh	272	ccriq2	Senior_T_comct_13mp.JPG	Senior	T	4	2017-12-04 15:44:32	Tver1
agh	272	ccriq2	Senior_H_phon_5mp.jpg	Senior	H	5	2017-12-04 15:44:35	Hver1
agh	264	ccriq2	BouquetPastel_Q_phon_13mp.jpg	BouquetPastel	Q	3	2017-12-04 15:44:35	Qver1
agh	268	ccriq2	BouquetPastel_E_compct_5mp.JPG	BouquetPastel	E	2	2017-12-04 15:44:37	Ever1
agh	272	ccriq2	Senior_E_compct_5mp.JPG	Senior	E	3	2017-12-04 15:44:37	Ever1
agh	264	ccriq2	BouquetPastel_A_phon_1mp.jpg	BouquetPastel	A	1	2017-12-04 15:44:37	Aver1
agh	279	ccriq2	Senior_K_dslr_8mp.JPG	Senior	K	1	2017-12-04 15:44:38	Kver1
agh	268	ccriq2	PipesNight_V_phon_20mp.jpg	PipesNight	V	4	2017-12-04 15:44:40	Vver1
agh	272	ccriq2	Senior_W_compct_20mp.JPG	Senior	W	3	2017-12-04 15:44:41	Wver1
agh	279	ccriq2	Senior_P_compct_13mp.JPG	Senior	P	3	2017-12-04 15:44:45	Pver1
agh	272	ccriq2	BouquetPastel_X_dslr_20mp.JPG	BouquetPastel	X	4	2017-12-04 15:44:45	Xver1
agh	264	ccriq2	Senior_M_phon_8mp.JPG	Senior	M	4	2017-12-04 15:44:45	Mver1
agh	272	ccriq2	Senior_L_phon_8mp.JPG	Senior	L	2	2017-12-04 15:44:48	Lver1
agh	264	ccriq2	PipesNight_W_compct_20mp.JPG	PipesNight	W	4	2017-12-04 15:44:50	Wver1
agh	272	ccriq2	PipesNight_M_phon_8mp.JPG	PipesNight	M	5	2017-12-04 15:44:52	Mver1
agh	279	ccriq2	PipesNight_F_dslr_5mp.JPG	PipesNight	F	1	2017-12-04 15:44:54	Fver1
agh	272	ccriq2	BouquetPastel_J_tab_5mp.jpg	BouquetPastel	J	3	2017-12-04 15:44:56	Jver1
agh	279	ccriq2	Senior_W_compct_20mp.JPG	Senior	W	1	2017-12-04 15:44:57	Wver1
agh	279	ccriq2	DenverBotanicGardensRocks_K_dslr_8mp.JPG	DenverBotanicGardensRocks	K	1	2017-12-04 15:44:58	Kver1
agh	272	ccriq2	DenverBotanicGardensRocks_N_phon_8mp.jpg	DenverBotanicGardensRocks	N	5	2017-12-04 15:44:59	Nver1
agh	279	ccriq2	PipesNight_Q_phon_13mp.jpg	PipesNight	Q	1	2017-12-04 15:45:00	Qver1
agh	264	ccriq2	BouquetPastel_L_phon_8mp.JPG	BouquetPastel	L	3	2017-12-04 15:45:00	Lver1
agh	279	ccriq2	PipesNight_B_compct_1mp.JPG	PipesNight	B	1	2017-12-04 15:45:02	Bver1
agh	272	ccriq2	BouquetPastel_F_dslr_5mp.JPG	BouquetPastel	F	5	2017-12-04 15:45:05	Fver1
agh	264	ccriq2	BouquetPastel_K_dslr_8mp.JPG	BouquetPastel	K	4	2017-12-04 15:45:05	Kver1
agh	279	ccriq2	PipesNight_R_phon_13mp.jpg	PipesNight	R	1	2017-12-04 15:45:07	Rver1
agh	272	ccriq2	Senior_X_dslr_20mp.JPG	Senior	X	3	2017-12-04 15:45:09	Xver1
agh	279	ccriq2	BouquetPastel_P_compct_13mp.JPG	BouquetPastel	P	2	2017-12-04 15:45:13	Pver1
agh	264	ccriq2	PipesNight_F_dslr_5mp.JPG	PipesNight	F	3	2017-12-04 15:45:13	Fver1
agh	272	ccriq2	DenverBotanicGardensRocks_W_compct_20mp.JPG	DenverBotanicGardensRocks	W	5	2017-12-04 15:45:13	Wver1
agh	279	ccriq2	DenverBotanicGardensRocks_L_phon_8mp.JPG	DenverBotanicGardensRocks	L	2	2017-12-04 15:45:15	Lver1
agh	272	ccriq2	BouquetPastel_E_compct_5mp.JPG	BouquetPastel	E	2	2017-12-04 15:45:16	Ever1
agh	279	ccriq2	DenverBotanicGardensRocks_P_compct_13mp.JPG	DenverBotanicGardensRocks	P	2	2017-12-04 15:45:16	Pver1
agh	264	ccriq2	DenverBotanicGardensRocks_J_tab_5mp.JPG	DenverBotanicGardensRocks	J	4	2017-12-04 15:45:17	Jver1
agh	279	ccriq2	BouquetPastel_Q_phon_13mp.jpg	BouquetPastel	Q	2	2017-12-04 15:45:19	Qver1
agh	272	ccriq2	BouquetPastel_W_compct_20mp.JPG	BouquetPastel	W	2	2017-12-04 15:45:20	Wver1
agh	279	ccriq2	PipesNight_V_phon_20mp.jpg	PipesNight	V	2	2017-12-04 15:45:21	Vver1
agh	264	ccriq2	PipesNight_H_phon_5mp.jpg	PipesNight	H	4	2017-12-04 15:45:22	Hver1
agh	279	ccriq2	BouquetPastel_W_compct_20mp.JPG	BouquetPastel	W	2	2017-12-04 15:45:22	Wver1
agh	279	ccriq2	BouquetPastel_U_dslr_13mp.JPG	BouquetPastel	U	2	2017-12-04 15:45:24	Uver1
agh	272	ccriq2	Senior_Q_phon_13mp.jpg	Senior	Q	3	2017-12-04 15:45:24	Qver1
agh	264	ccriq2	PipesNight_E_compct_5mp.JPG	PipesNight	E	1	2017-12-04 15:45:26	Ever1
agh	279	ccriq2	BouquetPastel_E_compct_5mp.JPG	BouquetPastel	E	2	2017-12-04 15:45:26	Ever1
agh	272	ccriq2	BouquetPastel_K_dslr_8mp.JPG	BouquetPastel	K	3	2017-12-04 15:45:28	Kver1
agh	279	ccriq2	DenverBotanicGardensRocks_U_dslr_13mp.JPG	DenverBotanicGardensRocks	U	2	2017-12-04 15:45:28	Uver1
agh	279	ccriq2	BouquetPastel_M_phon_8mp.JPG	BouquetPastel	M	2	2017-12-04 15:45:30	Mver1
agh	272	ccriq2	PipesNight_T_compct_13mp.JPG	PipesNight	T	5	2017-12-04 15:45:32	Tver1
agh	279	ccriq2	DenverBotanicGardensRocks_A_phon_1mp.jpg	DenverBotanicGardensRocks	A	2	2017-12-04 15:45:32	Aver1
agh	264	ccriq2	PipesNight_K_dslr_8mp.JPG	PipesNight	K	3	2017-12-04 15:45:33	Kver1
agh	272	ccriq2	DenverBotanicGardensRocks_K_dslr_8mp.JPG	DenverBotanicGardensRocks	K	5	2017-12-04 15:45:36	Kver1
agh	279	ccriq2	BouquetPastel_R_phon_13mp.jpg	BouquetPastel	R	3	2017-12-04 15:45:37	Rver1
agh	272	ccriq2	PipesNight_W_compct_20mp.JPG	PipesNight	W	3	2017-12-04 15:45:40	Wver1
agh	264	ccriq2	BouquetPastel_R_phon_13mp.jpg	BouquetPastel	R	4	2017-12-04 15:45:42	Rver1
agh	279	ccriq2	PipesNight_D_tab_1mp.JPG	PipesNight	D	1	2017-12-04 15:45:43	Dver1
agh	272	ccriq2	DenverBotanicGardensRocks_U_dslr_13mp.JPG	DenverBotanicGardensRocks	U	3	2017-12-04 15:45:44	Uver1
agh	264	ccriq2	Senior_V_phon_20mp.jpg	Senior	V	4	2017-12-04 15:45:46	Vver1
agh	279	ccriq2	Senior_S_phon_13mp.jpg	Senior	S	3	2017-12-04 15:45:46	Sver1
agh	272	ccriq2	PipesNight_J_tab_5mp.JPG	PipesNight	J	3	2017-12-04 15:45:47	Jver1
agh	272	ccriq2	Senior_I_phon_5mp.jpg	Senior	I	1	2017-12-04 15:45:50	Iver1
agh	264	ccriq2	PipesNight_R_phon_13mp.jpg	PipesNight	R	3	2017-12-04 15:45:50	Rver1
agh	279	ccriq2	PipesNight_T_compct_13mp.JPG	PipesNight	T	2	2017-12-04 15:45:51	Tver1
agh	264	ccriq2	PipesNight_O_compct_8mp.JPG	PipesNight	O	3	2017-12-04 15:45:53	Over1
agh	272	ccriq2	Senior_M_phon_8mp.JPG	Senior	M	4	2017-12-04 15:45:53	Mver1
agh	272	ccriq2	PipesNight_R_phon_13mp.jpg	PipesNight	R	2	2017-12-04 15:45:56	Rver1
agh	264	ccriq2	Senior_I_phon_5mp.jpg	Senior	I	2	2017-12-04 15:45:56	Iver1
agh	264	ccriq2	DenverBotanicGardensRocks_E_compct_5mp.JPG	DenverBotanicGardensRocks	E	3	2017-12-04 15:46:00	Ever1
agh	279	ccriq2	PipesNight_A_phon_1mp.jpg	PipesNight	A	1	2017-12-04 15:46:03	Aver1
agh	279	ccriq2	BouquetPastel_N_phon_8mp.jpg	BouquetPastel	N	1	2017-12-04 15:46:06	Nver1
agh	279	ccriq2	Senior_X_dslr_20mp.JPG	Senior	X	1	2017-12-04 15:46:09	Xver1
agh	279	ccriq2	DenverBotanicGardensRocks_H_phon_5mp.jpg	DenverBotanicGardensRocks	H	1	2017-12-04 15:46:13	Hver1
agh	278	ccriq2	PipesNight_O_compct_8mp.JPG	PipesNight	O	2	2017-12-04 15:46:20	Over1
agh	279	ccriq2	PipesNight_K_dslr_8mp.JPG	PipesNight	K	1	2017-12-04 15:46:21	Kver1
agh	279	ccriq2	PipesNight_N_phon_8mp.jpg	PipesNight	N	1	2017-12-04 15:46:23	Nver1
agh	278	ccriq2	BouquetPastel_U_dslr_13mp.JPG	BouquetPastel	U	2	2017-12-04 15:46:24	Uver1
agh	278	ccriq2	PipesNight_M_phon_8mp.JPG	PipesNight	M	2	2017-12-04 15:46:27	Mver1
agh	278	ccriq2	BouquetPastel_M_phon_8mp.JPG	BouquetPastel	M	4	2017-12-04 15:46:30	Mver1
agh	283	ccriq2	Senior_S_phon_13mp.jpg	Senior	S	4	2017-12-04 15:46:30	Sver1
agh	278	ccriq2	DenverBotanicGardensRocks_X_dslr_20mp.JPG	DenverBotanicGardensRocks	X	3	2017-12-04 15:46:34	Xver1
agh	283	ccriq2	Senior_U_dslr_13mp.JPG	Senior	U	4	2017-12-04 15:46:35	Uver1
agh	278	ccriq2	PipesNight_G_phon_5mp.jpg	PipesNight	G	1	2017-12-04 15:46:38	Gver1
agh	283	ccriq2	Senior_T_comct_13mp.JPG	Senior	T	4	2017-12-04 15:46:38	Tver1
agh	280	ccriq2	DenverBotanicGardensRocks_M_phon_8mp.JPG	DenverBotanicGardensRocks	M	3	2017-12-04 15:46:40	Mver1
agh	283	ccriq2	DenverBotanicGardensRocks_O_compct_8mp.JPG	DenverBotanicGardensRocks	O	4	2017-12-04 15:46:41	Over1
agh	278	ccriq2	PipesNight_J_tab_5mp.JPG	PipesNight	J	2	2017-12-04 15:46:44	Jver1
agh	283	ccriq2	DenverBotanicGardensRocks_P_compct_13mp.JPG	DenverBotanicGardensRocks	P	4	2017-12-04 15:46:44	Pver1
agh	280	ccriq2	Senior_W_compct_20mp.JPG	Senior	W	4	2017-12-04 15:46:46	Wver1
agh	278	ccriq2	DenverBotanicGardensRocks_Q_phon_13mp.jpg	DenverBotanicGardensRocks	Q	3	2017-12-04 15:46:50	Qver1
agh	283	ccriq2	PipesNight_O_compct_8mp.JPG	PipesNight	O	1	2017-12-04 15:46:50	Over1
agh	280	ccriq2	DenverBotanicGardensRocks_G_phon_5mp.jpg	DenverBotanicGardensRocks	G	1	2017-12-04 15:46:51	Gver1
agh	278	ccriq2	PipesNight_H_phon_5mp.jpg	PipesNight	H	2	2017-12-04 15:46:52	Hver1
agh	283	ccriq2	BouquetPastel_L_phon_8mp.JPG	BouquetPastel	L	1	2017-12-04 15:46:53	Lver1
agh	280	ccriq2	PipesNight_B_compct_1mp.JPG	PipesNight	B	1	2017-12-04 15:46:53	Bver1
agh	278	ccriq2	Senior_N_phon_8mp.jpg	Senior	N	2	2017-12-04 15:46:54	Nver1
agh	283	ccriq2	PipesNight_D_tab_1mp.JPG	PipesNight	D	1	2017-12-04 15:46:55	Dver1
agh	278	ccriq2	DenverBotanicGardensRocks_S_phon_13mp.jpg	DenverBotanicGardensRocks	S	3	2017-12-04 15:46:57	Sver1
agh	283	ccriq2	DenverBotanicGardensRocks_J_tab_5mp.JPG	DenverBotanicGardensRocks	J	1	2017-12-04 15:46:58	Jver1
agh	280	ccriq2	PipesNight_H_phon_5mp.jpg	PipesNight	H	3	2017-12-04 15:46:58	Hver1
agh	278	ccriq2	DenverBotanicGardensRocks_G_phon_5mp.jpg	DenverBotanicGardensRocks	G	2	2017-12-04 15:46:59	Gver1
agh	283	ccriq2	PipesNight_I_phon_5mp.jpg	PipesNight	I	1	2017-12-04 15:47:00	Iver1
agh	280	ccriq2	PipesNight_Q_phon_13mp.jpg	PipesNight	Q	2	2017-12-04 15:47:01	Qver1
agh	283	ccriq2	DenverBotanicGardensRocks_F_dslr_5mp.JPG	DenverBotanicGardensRocks	F	1	2017-12-04 15:47:01	Fver1
agh	278	ccriq2	PipesNight_B_compct_1mp.JPG	PipesNight	B	1	2017-12-04 15:47:01	Bver1
agh	283	ccriq2	DenverBotanicGardensRocks_M_phon_8mp.JPG	DenverBotanicGardensRocks	M	1	2017-12-04 15:47:03	Mver1
agh	280	ccriq2	Senior_E_compct_5mp.JPG	Senior	E	2	2017-12-04 15:47:04	Ever1
agh	283	ccriq2	DenverBotanicGardensRocks_G_phon_5mp.jpg	DenverBotanicGardensRocks	G	1	2017-12-04 15:47:04	Gver1
agh	278	ccriq2	PipesNight_V_phon_20mp.jpg	PipesNight	V	3	2017-12-04 15:47:04	Vver1
agh	283	ccriq2	BouquetPastel_B_compct_1mp.JPG	BouquetPastel	B	1	2017-12-04 15:47:06	Bver1
agh	278	ccriq2	Senior_M_phon_8mp.JPG	Senior	M	4	2017-12-04 15:47:07	Mver1
agh	280	ccriq2	PipesNight_X_dslr_20mp.JPG	PipesNight	X	2	2017-12-04 15:47:08	Xver1
agh	283	ccriq2	PipesNight_X_dslr_20mp.JPG	PipesNight	X	1	2017-12-04 15:47:08	Xver1
agh	278	ccriq2	BouquetPastel_N_phon_8mp.jpg	BouquetPastel	N	4	2017-12-04 15:47:10	Nver1
agh	283	ccriq2	DenverBotanicGardensRocks_K_dslr_8mp.JPG	DenverBotanicGardensRocks	K	1	2017-12-04 15:47:10	Kver1
agh	280	ccriq2	DenverBotanicGardensRocks_Q_phon_13mp.jpg	DenverBotanicGardensRocks	Q	2	2017-12-04 15:47:11	Qver1
agh	283	ccriq2	PipesNight_M_phon_8mp.JPG	PipesNight	M	1	2017-12-04 15:47:12	Mver1
agh	278	ccriq2	Senior_W_compct_20mp.JPG	Senior	W	3	2017-12-04 15:47:12	Wver1
agh	278	ccriq2	BouquetPastel_K_dslr_8mp.JPG	BouquetPastel	K	5	2017-12-04 15:47:15	Kver1
agh	283	ccriq2	PipesNight_Q_phon_13mp.jpg	PipesNight	Q	1	2017-12-04 15:47:15	Qver1
agh	280	ccriq2	Senior_S_phon_13mp.jpg	Senior	S	2	2017-12-04 15:47:15	Sver1
agh	278	ccriq2	Senior_J_tab_5mp.JPG	Senior	J	2	2017-12-04 15:47:18	Jver1
agh	280	ccriq2	DenverBotanicGardensRocks_S_phon_13mp.jpg	DenverBotanicGardensRocks	S	2	2017-12-04 15:47:19	Sver1
agh	278	ccriq2	DenverBotanicGardensRocks_L_phon_8mp.JPG	DenverBotanicGardensRocks	L	3	2017-12-04 15:47:21	Lver1
agh	283	ccriq2	PipesNight_E_compct_5mp.JPG	PipesNight	E	1	2017-12-04 15:47:21	Ever1
agh	283	ccriq2	BouquetPastel_W_compct_20mp.JPG	BouquetPastel	W	1	2017-12-04 15:47:23	Wver1
agh	278	ccriq2	DenverBotanicGardensRocks_I_phon_5mp.jpg	DenverBotanicGardensRocks	I	2	2017-12-04 15:47:23	Iver1
agh	283	ccriq2	PipesNight_W_compct_20mp.JPG	PipesNight	W	1	2017-12-04 15:47:26	Wver1
agh	278	ccriq2	BouquetPastel_J_tab_5mp.jpg	BouquetPastel	J	2	2017-12-04 15:47:27	Jver1
agh	283	ccriq2	DenverBotanicGardensRocks_E_compct_5mp.JPG	DenverBotanicGardensRocks	E	1	2017-12-04 15:47:28	Ever1
agh	283	ccriq2	Senior_N_phon_8mp.jpg	Senior	N	1	2017-12-04 15:47:30	Nver1
agh	278	ccriq2	Senior_V_phon_20mp.jpg	Senior	V	2	2017-12-04 15:47:30	Vver1
agh	283	ccriq2	Senior_L_phon_8mp.JPG	Senior	L	1	2017-12-04 15:47:31	Lver1
agh	283	ccriq2	PipesNight_R_phon_13mp.jpg	PipesNight	R	1	2017-12-04 15:47:33	Rver1
agh	283	ccriq2	BouquetPastel_H_phon_5mp.jpg	BouquetPastel	H	1	2017-12-04 15:47:34	Hver1
agh	278	ccriq2	PipesNight_X_dslr_20mp.JPG	PipesNight	X	2	2017-12-04 15:47:35	Xver1
agh	283	ccriq2	PipesNight_V_phon_20mp.jpg	PipesNight	V	1	2017-12-04 15:47:36	Vver1
agh	283	ccriq2	BouquetPastel_A_phon_1mp.jpg	BouquetPastel	A	1	2017-12-04 15:47:37	Aver1
agh	278	ccriq2	Senior_U_dslr_13mp.JPG	Senior	U	3	2017-12-04 15:47:37	Uver1
agh	283	ccriq2	Senior_P_compct_13mp.JPG	Senior	P	1	2017-12-04 15:47:39	Pver1
agh	283	ccriq2	PipesNight_P_compct_13mp.JPG	PipesNight	P	1	2017-12-04 15:47:40	Pver1
agh	278	ccriq2	BouquetPastel_B_compct_1mp.JPG	BouquetPastel	B	2	2017-12-04 15:47:41	Bver1
agh	283	ccriq2	Senior_O_compct_8mp.JPG	Senior	O	1	2017-12-04 15:47:42	Over1
agh	283	ccriq2	DenverBotanicGardensRocks_N_phon_8mp.jpg	DenverBotanicGardensRocks	N	1	2017-12-04 15:47:43	Nver1
agh	283	ccriq2	Senior_V_phon_20mp.jpg	Senior	V	1	2017-12-04 15:47:44	Vver1
agh	278	ccriq2	Senior_Q_phon_13mp.jpg	Senior	Q	3	2017-12-04 15:47:45	Qver1
agh	283	ccriq2	DenverBotanicGardensRocks_S_phon_13mp.jpg	DenverBotanicGardensRocks	S	1	2017-12-04 15:47:46	Sver1
agh	283	ccriq2	Senior_F_dslr_5mp.JPG	Senior	F	1	2017-12-04 15:47:47	Fver1
agh	283	ccriq2	DenverBotanicGardensRocks_T_compct_13mp.JPG	DenverBotanicGardensRocks	T	1	2017-12-04 15:47:47	Tver1
agh	278	ccriq2	Senior_I_phon_5mp.jpg	Senior	I	1	2017-12-04 15:47:48	Iver1
agh	283	ccriq2	BouquetPastel_M_phon_8mp.JPG	BouquetPastel	M	1	2017-12-04 15:47:48	Mver1
agh	283	ccriq2	PipesNight_U_dslr_13mp.JPG	PipesNight	U	1	2017-12-04 15:47:49	Uver1
agh	278	ccriq2	DenverBotanicGardensRocks_O_compct_8mp.JPG	DenverBotanicGardensRocks	O	5	2017-12-04 15:47:50	Over1
agh	283	ccriq2	PipesNight_N_phon_8mp.jpg	PipesNight	N	1	2017-12-04 15:47:50	Nver1
agh	283	ccriq2	DenverBotanicGardensRocks_Q_phon_13mp.jpg	DenverBotanicGardensRocks	Q	1	2017-12-04 15:47:51	Qver1
agh	283	ccriq2	PipesNight_H_phon_5mp.jpg	PipesNight	H	1	2017-12-04 15:47:52	Hver1
agh	283	ccriq2	PipesNight_L_phon_8mp.JPG	PipesNight	L	1	2017-12-04 15:47:53	Lver1
agh	283	ccriq2	PipesNight_A_phon_1mp.jpg	PipesNight	A	1	2017-12-04 15:47:53	Aver1
agh	278	ccriq2	PipesNight_K_dslr_8mp.JPG	PipesNight	K	3	2017-12-04 15:47:53	Kver1
agh	283	ccriq2	BouquetPastel_J_tab_5mp.jpg	BouquetPastel	J	1	2017-12-04 15:47:54	Jver1
agh	283	ccriq2	BouquetPastel_T_compct_13mp.JPG	BouquetPastel	T	1	2017-12-04 15:47:54	Tver1
agh	283	ccriq2	Senior_X_dslr_20mp.JPG	Senior	X	1	2017-12-04 15:47:55	Xver1
agh	283	ccriq2	BouquetPastel_F_dslr_5mp.JPG	BouquetPastel	F	1	2017-12-04 15:47:55	Fver1
agh	283	ccriq2	DenverBotanicGardensRocks_H_phon_5mp.jpg	DenverBotanicGardensRocks	H	1	2017-12-04 15:47:56	Hver1
agh	283	ccriq2	Senior_R_phon_13mp.jpg	Senior	R	1	2017-12-04 15:47:56	Rver1
agh	283	ccriq2	Senior_M_phon_8mp.JPG	Senior	M	3	2017-12-04 15:47:58	Mver1
agh	283	ccriq2	Senior_I_phon_5mp.jpg	Senior	I	3	2017-12-04 15:47:58	Iver1
agh	283	ccriq2	BouquetPastel_G_phon_5mp.jpg	BouquetPastel	G	3	2017-12-04 15:47:59	Gver1
agh	283	ccriq2	Senior_E_compct_5mp.JPG	Senior	E	3	2017-12-04 15:47:59	Ever1
agh	278	ccriq2	Senior_K_dslr_8mp.JPG	Senior	K	1	2017-12-04 15:48:00	Kver1
agh	283	ccriq2	BouquetPastel_R_phon_13mp.jpg	BouquetPastel	R	3	2017-12-04 15:48:00	Rver1
agh	283	ccriq2	DenverBotanicGardensRocks_A_phon_1mp.jpg	DenverBotanicGardensRocks	A	3	2017-12-04 15:48:01	Aver1
agh	283	ccriq2	DenverBotanicGardensRocks_L_phon_8mp.JPG	DenverBotanicGardensRocks	L	3	2017-12-04 15:48:01	Lver1
agh	283	ccriq2	BouquetPastel_S_phon_13mp.jpg	BouquetPastel	S	3	2017-12-04 15:48:02	Sver1
agh	278	ccriq2	BouquetPastel_E_compct_5mp.JPG	BouquetPastel	E	3	2017-12-04 15:48:02	Ever1
agh	283	ccriq2	Senior_Q_phon_13mp.jpg	Senior	Q	3	2017-12-04 15:48:02	Qver1
agh	283	ccriq2	Senior_B_compct_1mp.JPG	Senior	B	3	2017-12-04 15:48:03	Bver1
agh	283	ccriq2	BouquetPastel_K_dslr_8mp.JPG	BouquetPastel	K	3	2017-12-04 15:48:04	Kver1
agh	278	ccriq2	BouquetPastel_A_phon_1mp.jpg	BouquetPastel	A	1	2017-12-04 15:48:04	Aver1
agh	283	ccriq2	DenverBotanicGardensRocks_D_tab_1mp.JPG	DenverBotanicGardensRocks	D	3	2017-12-04 15:48:04	Dver1
agh	283	ccriq2	BouquetPastel_E_compct_5mp.JPG	BouquetPastel	E	3	2017-12-04 15:48:05	Ever1
agh	283	ccriq2	Senior_W_compct_20mp.JPG	Senior	W	3	2017-12-04 15:48:05	Wver1
agh	278	ccriq2	PipesNight_D_tab_1mp.JPG	PipesNight	D	1	2017-12-04 15:48:06	Dver1
agh	283	ccriq2	PipesNight_J_tab_5mp.JPG	PipesNight	J	3	2017-12-04 15:48:06	Jver1
agh	283	ccriq2	BouquetPastel_N_phon_8mp.jpg	BouquetPastel	N	3	2017-12-04 15:48:07	Nver1
agh	283	ccriq2	BouquetPastel_U_dslr_13mp.JPG	BouquetPastel	U	3	2017-12-04 15:48:07	Uver1
agh	283	ccriq2	Senior_D_tab_1mp.JPG	Senior	D	3	2017-12-04 15:48:08	Dver1
agh	278	ccriq2	Senior_H_phon_5mp.jpg	Senior	H	2	2017-12-04 15:48:08	Hver1
agh	283	ccriq2	DenverBotanicGardensRocks_X_dslr_20mp.JPG	DenverBotanicGardensRocks	X	3	2017-12-04 15:48:09	Xver1
agh	283	ccriq2	PipesNight_S_phon_13mp.jpg	PipesNight	S	3	2017-12-04 15:48:09	Sver1
agh	283	ccriq2	PipesNight_F_dslr_5mp.JPG	PipesNight	F	3	2017-12-04 15:48:10	Fver1
agh	283	ccriq2	PipesNight_T_compct_13mp.JPG	PipesNight	T	3	2017-12-04 15:48:11	Tver1
agh	283	ccriq2	PipesNight_G_phon_5mp.jpg	PipesNight	G	3	2017-12-04 15:48:11	Gver1
agh	283	ccriq2	Senior_H_phon_5mp.jpg	Senior	H	3	2017-12-04 15:48:12	Hver1
agh	283	ccriq2	Senior_K_dslr_8mp.JPG	Senior	K	3	2017-12-04 15:48:13	Kver1
agh	283	ccriq2	BouquetPastel_D_tab_1mp.JPG	BouquetPastel	D	3	2017-12-04 15:48:13	Dver1
agh	283	ccriq2	PipesNight_B_compct_1mp.JPG	PipesNight	B	3	2017-12-04 15:48:14	Bver1
agh	283	ccriq2	PipesNight_K_dslr_8mp.JPG	PipesNight	K	3	2017-12-04 15:48:14	Kver1
agh	283	ccriq2	BouquetPastel_O_compct_8mp.JPG	BouquetPastel	O	3	2017-12-04 15:48:15	Over1
agh	283	ccriq2	DenverBotanicGardensRocks_I_phon_5mp.jpg	DenverBotanicGardensRocks	I	3	2017-12-04 15:48:16	Iver1
agh	278	ccriq2	PipesNight_U_dslr_13mp.JPG	PipesNight	U	3	2017-12-04 15:48:16	Uver1
agh	278	ccriq2	Senior_P_compct_13mp.JPG	Senior	P	4	2017-12-04 15:48:19	Pver1
agh	278	ccriq2	DenverBotanicGardensRocks_H_phon_5mp.jpg	DenverBotanicGardensRocks	H	2	2017-12-04 15:48:21	Hver1
agh	278	ccriq2	DenverBotanicGardensRocks_T_compct_13mp.JPG	DenverBotanicGardensRocks	T	4	2017-12-04 15:48:25	Tver1
agh	278	ccriq2	BouquetPastel_O_compct_8mp.JPG	BouquetPastel	O	3	2017-12-04 15:48:29	Over1
agh	278	ccriq2	DenverBotanicGardensRocks_P_compct_13mp.JPG	DenverBotanicGardensRocks	P	2	2017-12-04 15:48:32	Pver1
agh	278	ccriq2	DenverBotanicGardensRocks_A_phon_1mp.jpg	DenverBotanicGardensRocks	A	1	2017-12-04 15:48:34	Aver1
agh	278	ccriq2	BouquetPastel_H_phon_5mp.jpg	BouquetPastel	H	3	2017-12-04 15:48:36	Hver1
agh	278	ccriq2	DenverBotanicGardensRocks_N_phon_8mp.jpg	DenverBotanicGardensRocks	N	2	2017-12-04 15:48:38	Nver1
agh	278	ccriq2	PipesNight_N_phon_8mp.jpg	PipesNight	N	1	2017-12-04 15:48:40	Nver1
agh	278	ccriq2	Senior_B_compct_1mp.JPG	Senior	B	2	2017-12-04 15:48:43	Bver1
agh	278	ccriq2	Senior_A_phon_1mp.jpg	Senior	A	2	2017-12-04 15:48:44	Aver1
agh	278	ccriq2	DenverBotanicGardensRocks_E_compct_5mp.JPG	DenverBotanicGardensRocks	E	2	2017-12-04 15:48:46	Ever1
agh	278	ccriq2	PipesNight_E_compct_5mp.JPG	PipesNight	E	1	2017-12-04 15:48:48	Ever1
agh	278	ccriq2	PipesNight_F_dslr_5mp.JPG	PipesNight	F	2	2017-12-04 15:48:51	Fver1
agh	278	ccriq2	DenverBotanicGardensRocks_K_dslr_8mp.JPG	DenverBotanicGardensRocks	K	5	2017-12-04 15:48:56	Kver1
agh	278	ccriq2	BouquetPastel_W_compct_20mp.JPG	BouquetPastel	W	4	2017-12-04 15:49:02	Wver1
agh	278	ccriq2	PipesNight_T_compct_13mp.JPG	PipesNight	T	3	2017-12-04 15:49:10	Tver1
agh	278	ccriq2	DenverBotanicGardensRocks_B_compct_1mp.JPG	DenverBotanicGardensRocks	B	4	2017-12-04 15:49:12	Bver1
agh	278	ccriq2	BouquetPastel_D_tab_1mp.JPG	BouquetPastel	D	3	2017-12-04 15:49:55	Dver1
agh	278	ccriq2	BouquetPastel_P_compct_13mp.JPG	BouquetPastel	P	4	2017-12-04 15:49:58	Pver1
agh	278	ccriq2	DenverBotanicGardensRocks_R_phon_13mp.jpg	DenverBotanicGardensRocks	R	3	2017-12-04 15:50:05	Rver1
agh	278	ccriq2	BouquetPastel_Q_phon_13mp.jpg	BouquetPastel	Q	2	2017-12-04 15:50:08	Qver1
agh	278	ccriq2	BouquetPastel_F_dslr_5mp.JPG	BouquetPastel	F	3	2017-12-04 15:50:19	Fver1
agh	278	ccriq2	Senior_O_compct_8mp.JPG	Senior	O	1	2017-12-04 15:50:22	Over1
agh	278	ccriq2	PipesNight_W_compct_20mp.JPG	PipesNight	W	2	2017-12-04 15:50:24	Wver1
agh	278	ccriq2	BouquetPastel_R_phon_13mp.jpg	BouquetPastel	R	3	2017-12-04 15:50:27	Rver1
agh	278	ccriq2	DenverBotanicGardensRocks_W_compct_20mp.JPG	DenverBotanicGardensRocks	W	4	2017-12-04 15:50:31	Wver1
agh	278	ccriq2	DenverBotanicGardensRocks_M_phon_8mp.JPG	DenverBotanicGardensRocks	M	3	2017-12-04 15:50:34	Mver1
agh	278	ccriq2	BouquetPastel_L_phon_8mp.JPG	BouquetPastel	L	4	2017-12-04 15:50:39	Lver1
agh	278	ccriq2	DenverBotanicGardensRocks_D_tab_1mp.JPG	DenverBotanicGardensRocks	D	2	2017-12-04 15:50:42	Dver1
agh	278	ccriq2	PipesNight_Q_phon_13mp.jpg	PipesNight	Q	2	2017-12-04 15:50:44	Qver1
agh	278	ccriq2	PipesNight_R_phon_13mp.jpg	PipesNight	R	3	2017-12-04 15:50:50	Rver1
agh	278	ccriq2	DenverBotanicGardensRocks_F_dslr_5mp.JPG	DenverBotanicGardensRocks	F	4	2017-12-04 15:50:53	Fver1
agh	278	ccriq2	PipesNight_L_phon_8mp.JPG	PipesNight	L	2	2017-12-04 15:50:55	Lver1
agh	278	ccriq2	Senior_S_phon_13mp.jpg	Senior	S	3	2017-12-04 15:50:58	Sver1
agh	278	ccriq2	Senior_R_phon_13mp.jpg	Senior	R	4	2017-12-04 15:51:02	Rver1
agh	278	ccriq2	BouquetPastel_G_phon_5mp.jpg	BouquetPastel	G	3	2017-12-04 15:51:05	Gver1
agh	278	ccriq2	Senior_E_compct_5mp.JPG	Senior	E	2	2017-12-04 15:51:07	Ever1
agh	278	ccriq2	Senior_L_phon_8mp.JPG	Senior	L	2	2017-12-04 15:51:09	Lver1
agh	278	ccriq2	PipesNight_S_phon_13mp.jpg	PipesNight	S	3	2017-12-04 15:51:12	Sver1
agh	278	ccriq2	PipesNight_A_phon_1mp.jpg	PipesNight	A	1	2017-12-04 15:51:14	Aver1
agh	278	ccriq2	Senior_D_tab_1mp.JPG	Senior	D	1	2017-12-04 15:51:16	Dver1
agh	278	ccriq2	DenverBotanicGardensRocks_J_tab_5mp.JPG	DenverBotanicGardensRocks	J	3	2017-12-04 15:51:19	Jver1
agh	278	ccriq2	PipesNight_I_phon_5mp.jpg	PipesNight	I	2	2017-12-04 15:51:22	Iver1
agh	278	ccriq2	Senior_F_dslr_5mp.JPG	Senior	F	3	2017-12-04 15:51:48	Fver1
agh	280	ccriq2	DenverBotanicGardensRocks_L_phon_8mp.JPG	DenverBotanicGardensRocks	L	4	2017-12-04 15:51:51	Lver1
agh	278	ccriq2	DenverBotanicGardensRocks_U_dslr_13mp.JPG	DenverBotanicGardensRocks	U	4	2017-12-04 15:51:52	Uver1
agh	278	ccriq2	Senior_T_comct_13mp.JPG	Senior	T	3	2017-12-04 15:51:54	Tver1
agh	278	ccriq2	BouquetPastel_T_compct_13mp.JPG	BouquetPastel	T	4	2017-12-04 15:51:57	Tver1
agh	280	ccriq2	Senior_O_compct_8mp.JPG	Senior	O	3	2017-12-04 15:51:57	Over1
agh	278	ccriq2	Senior_X_dslr_20mp.JPG	Senior	X	4	2017-12-04 15:52:00	Xver1
agh	280	ccriq2	PipesNight_W_compct_20mp.JPG	PipesNight	W	2	2017-12-04 15:52:01	Wver1
agh	280	ccriq2	BouquetPastel_G_phon_5mp.jpg	BouquetPastel	G	3	2017-12-04 15:52:06	Gver1
agh	280	ccriq2	Senior_M_phon_8mp.JPG	Senior	M	2	2017-12-04 15:52:09	Mver1
agh	280	ccriq2	DenverBotanicGardensRocks_O_compct_8mp.JPG	DenverBotanicGardensRocks	O	3	2017-12-04 15:52:12	Over1
agh	280	ccriq2	BouquetPastel_F_dslr_5mp.JPG	BouquetPastel	F	3	2017-12-04 15:52:18	Fver1
agh	280	ccriq2	BouquetPastel_U_dslr_13mp.JPG	BouquetPastel	U	2	2017-12-04 15:52:21	Uver1
agh	280	ccriq2	Senior_B_compct_1mp.JPG	Senior	B	1	2017-12-04 15:52:24	Bver1
agh	280	ccriq2	DenverBotanicGardensRocks_D_tab_1mp.JPG	DenverBotanicGardensRocks	D	1	2017-12-04 15:52:26	Dver1
agh	280	ccriq2	PipesNight_L_phon_8mp.JPG	PipesNight	L	1	2017-12-04 15:52:31	Lver1
agh	280	ccriq2	PipesNight_D_tab_1mp.JPG	PipesNight	D	1	2017-12-04 15:52:33	Dver1
agh	280	ccriq2	BouquetPastel_H_phon_5mp.jpg	BouquetPastel	H	4	2017-12-04 15:52:37	Hver1
agh	280	ccriq2	Senior_J_tab_5mp.JPG	Senior	J	2	2017-12-04 15:52:39	Jver1
agh	280	ccriq2	PipesNight_G_phon_5mp.jpg	PipesNight	G	1	2017-12-04 15:52:41	Gver1
agh	280	ccriq2	DenverBotanicGardensRocks_F_dslr_5mp.JPG	DenverBotanicGardensRocks	F	2	2017-12-04 15:52:43	Fver1
agh	280	ccriq2	BouquetPastel_M_phon_8mp.JPG	BouquetPastel	M	4	2017-12-04 15:52:46	Mver1
agh	280	ccriq2	Senior_L_phon_8mp.JPG	Senior	L	2	2017-12-04 15:52:48	Lver1
agh	280	ccriq2	BouquetPastel_E_compct_5mp.JPG	BouquetPastel	E	2	2017-12-04 15:52:50	Ever1
agh	280	ccriq2	DenverBotanicGardensRocks_B_compct_1mp.JPG	DenverBotanicGardensRocks	B	1	2017-12-04 15:52:52	Bver1
agh	280	ccriq2	BouquetPastel_R_phon_13mp.jpg	BouquetPastel	R	3	2017-12-04 15:52:56	Rver1
agh	280	ccriq2	Senior_F_dslr_5mp.JPG	Senior	F	1	2017-12-04 15:52:58	Fver1
agh	280	ccriq2	PipesNight_I_phon_5mp.jpg	PipesNight	I	1	2017-12-04 15:53:00	Iver1
agh	280	ccriq2	BouquetPastel_P_compct_13mp.JPG	BouquetPastel	P	1	2017-12-04 15:53:02	Pver1
agh	280	ccriq2	PipesNight_F_dslr_5mp.JPG	PipesNight	F	1	2017-12-04 15:53:05	Fver1
agh	280	ccriq2	BouquetPastel_J_tab_5mp.jpg	BouquetPastel	J	4	2017-12-04 15:53:09	Jver1
agh	280	ccriq2	Senior_N_phon_8mp.jpg	Senior	N	2	2017-12-04 15:53:13	Nver1
agh	280	ccriq2	PipesNight_M_phon_8mp.JPG	PipesNight	M	4	2017-12-04 15:53:18	Mver1
agh	280	ccriq2	DenverBotanicGardensRocks_H_phon_5mp.jpg	DenverBotanicGardensRocks	H	3	2017-12-04 15:53:22	Hver1
agh	280	ccriq2	DenverBotanicGardensRocks_J_tab_5mp.JPG	DenverBotanicGardensRocks	J	3	2017-12-04 15:53:24	Jver1
agh	280	ccriq2	PipesNight_N_phon_8mp.jpg	PipesNight	N	2	2017-12-04 15:53:27	Nver1
agh	280	ccriq2	PipesNight_P_compct_13mp.JPG	PipesNight	P	2	2017-12-04 15:53:31	Pver1
agh	280	ccriq2	DenverBotanicGardensRocks_T_compct_13mp.JPG	DenverBotanicGardensRocks	T	2	2017-12-04 15:53:34	Tver1
agh	280	ccriq2	PipesNight_A_phon_1mp.jpg	PipesNight	A	2	2017-12-04 15:53:38	Aver1
agh	280	ccriq2	DenverBotanicGardensRocks_X_dslr_20mp.JPG	DenverBotanicGardensRocks	X	2	2017-12-04 15:53:41	Xver1
agh	280	ccriq2	BouquetPastel_K_dslr_8mp.JPG	BouquetPastel	K	4	2017-12-04 15:53:43	Kver1
agh	280	ccriq2	Senior_D_tab_1mp.JPG	Senior	D	1	2017-12-04 15:53:45	Dver1
agh	280	ccriq2	DenverBotanicGardensRocks_A_phon_1mp.jpg	DenverBotanicGardensRocks	A	1	2017-12-04 15:53:47	Aver1
agh	280	ccriq2	DenverBotanicGardensRocks_E_compct_5mp.JPG	DenverBotanicGardensRocks	E	4	2017-12-04 15:53:50	Ever1
agh	280	ccriq2	DenverBotanicGardensRocks_U_dslr_13mp.JPG	DenverBotanicGardensRocks	U	3	2017-12-04 15:53:52	Uver1
agh	280	ccriq2	BouquetPastel_Q_phon_13mp.jpg	BouquetPastel	Q	2	2017-12-04 15:53:55	Qver1
agh	280	ccriq2	PipesNight_S_phon_13mp.jpg	PipesNight	S	2	2017-12-04 15:53:59	Sver1
agh	280	ccriq2	BouquetPastel_A_phon_1mp.jpg	BouquetPastel	A	1	2017-12-04 15:54:02	Aver1
agh	280	ccriq2	Senior_V_phon_20mp.jpg	Senior	V	3	2017-12-04 15:54:04	Vver1
agh	280	ccriq2	PipesNight_K_dslr_8mp.JPG	PipesNight	K	4	2017-12-04 15:54:08	Kver1
agh	280	ccriq2	Senior_T_comct_13mp.JPG	Senior	T	3	2017-12-04 15:54:11	Tver1
agh	280	ccriq2	Senior_Q_phon_13mp.jpg	Senior	Q	4	2017-12-04 15:54:18	Qver1
agh	280	ccriq2	DenverBotanicGardensRocks_P_compct_13mp.JPG	DenverBotanicGardensRocks	P	3	2017-12-04 15:54:21	Pver1
agh	280	ccriq2	PipesNight_J_tab_5mp.JPG	PipesNight	J	4	2017-12-04 15:54:24	Jver1
agh	280	ccriq2	BouquetPastel_O_compct_8mp.JPG	BouquetPastel	O	5	2017-12-04 15:54:26	Over1
agh	280	ccriq2	DenverBotanicGardensRocks_W_compct_20mp.JPG	DenverBotanicGardensRocks	W	4	2017-12-04 15:54:29	Wver1
agh	280	ccriq2	PipesNight_R_phon_13mp.jpg	PipesNight	R	3	2017-12-04 15:54:32	Rver1
agh	280	ccriq2	BouquetPastel_X_dslr_20mp.JPG	BouquetPastel	X	4	2017-12-04 15:54:35	Xver1
agh	280	ccriq2	PipesNight_O_compct_8mp.JPG	PipesNight	O	1	2017-12-04 15:54:37	Over1
agh	280	ccriq2	PipesNight_E_compct_5mp.JPG	PipesNight	E	1	2017-12-04 15:54:39	Ever1
agh	280	ccriq2	BouquetPastel_N_phon_8mp.jpg	BouquetPastel	N	4	2017-12-04 15:54:42	Nver1
agh	280	ccriq2	BouquetPastel_L_phon_8mp.JPG	BouquetPastel	L	3	2017-12-04 15:54:50	Lver1
agh	280	ccriq2	PipesNight_V_phon_20mp.jpg	PipesNight	V	3	2017-12-04 15:54:54	Vver1
agh	280	ccriq2	PipesNight_T_compct_13mp.JPG	PipesNight	T	5	2017-12-04 15:54:57	Tver1
agh	280	ccriq2	Senior_H_phon_5mp.jpg	Senior	H	3	2017-12-04 15:55:00	Hver1
agh	280	ccriq2	Senior_A_phon_1mp.jpg	Senior	A	2	2017-12-04 15:55:02	Aver1
agh	280	ccriq2	BouquetPastel_T_compct_13mp.JPG	BouquetPastel	T	5	2017-12-04 15:55:06	Tver1
agh	262	vime1	vime1_riverview_camK-ver1.jpg	riverview	Kvime1	3	2017-12-04 15:11:49	Kvime1ver1	hor
agh	266	vime1	vime1_construction_camC.jpg	construction	Cvime1	3	2017-12-04 15:11:50	Cvime1ver1	hor
agh	262	vime1	vime1_cathedral_camK-ver5.jpg	cathedral	Kvime1	2	2017-12-04 15:11:54	Kvime1ver1	ver
agh	266	vime1	vime1_blackwhite_camJ.jpg	blackwhite	Jvime1	4	2017-12-04 15:11:55	Jvime1ver1	hor
agh	271	vime1	vime1_statue_camC-ver1.jpg	statue	Cvime1	3	2017-12-04 15:11:55	Cvime1ver1	ver
agh	273	vime1	vime1_alley_camC-ver2.jpg	alley	Cvime1	4	2017-12-04 15:11:56	Cvime1ver2	ver
agh	275	vime1	vime1_alley_camD.jpg	alley	Dvime1	3	2017-12-04 15:11:57	Dvime1ver1	ver
agh	262	vime1	vime1_statue_camI.jpg	statue	Ivime1	3	2017-12-04 15:11:58	Ivime1ver1	ver
agh	266	vime1	vime1_clocktower_camF-ver1.jpg	clocktower	Fvime1	2	2017-12-04 15:11:59	Fvime1ver1	hor
agh	273	vime1	vime1_blackwhite_camJ.jpg	blackwhite	Jvime1	4	2017-12-04 15:12:02	Jvime1ver1	hor
agh	269	vime1	vime1_cathedral_camI-ver2.jpg	cathedral	Ivime1	5	2017-12-04 15:12:03	Ivime1ver2	hor
agh	267	vime1	vime1_blackwhite_camE.jpg	blackwhite	Evime1	4	2017-12-04 15:12:03	Evime1ver1	hor
agh	266	vime1	vime1_blackwhite_camI-ver1.jpg	blackwhite	Ivime1	4	2017-12-04 15:12:04	Ivime1ver1	hor
agh	265	vime1	vime1_clocktower_camG-ver2.jpg	clocktower	Gvime1	3	2017-12-04 15:12:05	Gvime1ver2	ver
agh	266	vime1	vime1_riverview_camK-ver2.jpg	riverview	Kvime1	3	2017-12-04 15:12:07	Kvime1ver2	hor
agh	262	vime1	vime1_clocktower_camG-ver1.jpg	clocktower	Gvime1	3	2017-12-04 15:12:08	Gvime1ver1	hor
agh	267	vime1	vime1_alley_camE.jpg	alley	Evime1	5	2017-12-04 15:12:08	Evime1ver1	ver
agh	269	vime1	vime1_alley_camJ.jpg	alley	Jvime1	4	2017-12-04 15:12:11	Jvime1ver1	ver
agh	275	vime1	vime1_construction_camF.jpg	construction	Fvime1	4	2017-12-04 15:12:11	Fvime1ver1	hor
agh	266	vime1	vime1_cathedral_camC-ver1.jpg	cathedral	Cvime1	2	2017-12-04 15:12:11	Cvime1ver1	ver
agh	265	vime1	vime1_blackwhite_camJ.jpg	blackwhite	Jvime1	4	2017-12-04 15:12:12	Jvime1ver1	hor
agh	273	vime1	vime1_construction_camB.jpg	construction	Bvime1	5	2017-12-04 15:12:12	Bvime1ver1	hor
agh	262	vime1	vime1_cathedral_camA-ver2.jpg	cathedral	Avime1	3	2017-12-04 15:12:13	Avime1ver2	ver
agh	275	vime1	vime1_cathedral_camD-ver1.jpg	cathedral	Dvime1	3	2017-12-04 15:12:13	Dvime1ver1	ver
agh	267	vime1	vime1_blackwhite_camB.jpg	blackwhite	Bvime1	5	2017-12-04 15:12:14	Bvime1ver1	hor
agh	266	vime1	vime1_clocktower_camA-ver3.jpg	clocktower	Avime1	2	2017-12-04 15:12:15	Avime1ver3	hor
agh	262	vime1	vime1_construction_camF.jpg	construction	Fvime1	3	2017-12-04 15:12:17	Fvime1ver1	hor
agh	275	vime1	vime1_clocktower_camF-ver2.jpg	clocktower	Fvime1	5	2017-12-04 15:12:17	Fvime1ver2	hor
agh	265	vime1	vime1_construction_camF.jpg	construction	Fvime1	4	2017-12-04 15:12:17	Fvime1ver1	hor
agh	269	vime1	vime1_clocktower_camE-ver1.jpg	clocktower	Evime1	4	2017-12-04 15:12:18	Evime1ver1	hor
agh	273	vime1	vime1_cathedral_camF.jpg	cathedral	Fvime1	3	2017-12-04 15:12:18	Fvime1ver1	ver
agh	266	vime1	vime1_statue_camH-ver1.jpg	statue	Hvime1	2	2017-12-04 15:12:19	Hvime1ver1	ver
agh	275	vime1	vime1_construction_camH.jpg	construction	Hvime1	4	2017-12-04 15:12:19	Hvime1ver1	hor
agh	267	vime1	vime1_construction_camH.jpg	construction	Hvime1	5	2017-12-04 15:12:21	Hvime1ver1	hor
agh	262	vime1	vime1_cathedral_camA-ver1.jpg	cathedral	Avime1	3	2017-12-04 15:12:21	Avime1ver1	ver
agh	265	vime1	vime1_cathedral_camK-ver3.jpg	cathedral	Kvime1	3	2017-12-04 15:12:22	Kvime1ver3	hor
agh	266	vime1	vime1_alley_camI.jpg	alley	Ivime1	4	2017-12-04 15:12:23	Ivime1ver1	ver
agh	273	vime1	vime1_clocktower_camD-ver1.jpg	clocktower	Dvime1	5	2017-12-04 15:12:23	Dvime1ver1	hor
agh	262	vime1	vime1_cathedral_camI-ver2.jpg	cathedral	Ivime1	3	2017-12-04 15:12:25	Ivime1ver2	hor
agh	268	vime1	vime1_alley_camC-ver2.jpg	alley	Cvime1	3	2017-12-04 15:12:26	Cvime1ver2	ver
agh	267	vime1	vime1_cathedral_camD-ver1.jpg	cathedral	Dvime1	5	2017-12-04 15:12:26	Dvime1ver1	ver
agh	273	vime1	vime1_riverview_camC-ver2.jpg	riverview	Cvime1	3	2017-12-04 15:12:27	Cvime1ver2	hor
agh	275	vime1	vime1_blackwhite_camJ.jpg	blackwhite	Jvime1	4	2017-12-04 15:12:27	Jvime1ver1	hor
agh	266	vime1	vime1_clocktower_camB-ver2.jpg	clocktower	Bvime1	2	2017-12-04 15:12:28	Bvime1ver2	hor
agh	269	vime1	vime1_construction_camB.jpg	construction	Bvime1	4	2017-12-04 15:12:29	Bvime1ver1	hor
agh	262	vime1	vime1_riverview_camI.jpg	riverview	Ivime1	2	2017-12-04 15:12:30	Ivime1ver1	hor
agh	273	vime1	vime1_blackwhite_camH.jpg	blackwhite	Hvime1	4	2017-12-04 15:12:31	Hvime1ver1	hor
agh	267	vime1	vime1_blackwhite_camH.jpg	blackwhite	Hvime1	5	2017-12-04 15:12:31	Hvime1ver1	hor
agh	274	vime1	vime1_construction_camC.jpg	construction	Cvime1	4	2017-12-04 15:12:32	Cvime1ver1	hor
agh	266	vime1	vime1_alley_camJ.jpg	alley	Jvime1	2	2017-12-04 15:12:33	Jvime1ver1	ver
agh	262	vime1	vime1_cathedral_camG.jpg	cathedral	Gvime1	3	2017-12-04 15:12:33	Gvime1ver1	ver
agh	275	vime1	vime1_construction_camA-ver3.jpg	construction	Avime1	4	2017-12-04 15:12:34	Avime1ver3	hor
agh	273	vime1	vime1_riverview_camK-ver2.jpg	riverview	Kvime1	3	2017-12-04 15:12:35	Kvime1ver2	hor
agh	267	vime1	vime1_cathedral_camG.jpg	cathedral	Gvime1	5	2017-12-04 15:12:36	Gvime1ver1	ver
agh	271	vime1	vime1_clocktower_camH-ver2.jpg	clocktower	Hvime1	5	2017-12-04 15:12:36	Hvime1ver2	hor
agh	269	vime1	vime1_clocktower_camC-ver2.jpg	clocktower	Cvime1	3	2017-12-04 15:12:37	Cvime1ver2	hor
agh	275	vime1	vime1_blackwhite_camF.jpg	blackwhite	Fvime1	4	2017-12-04 15:12:38	Fvime1ver1	hor
agh	264	vime1	vime1_cathedral_camK-ver5.jpg	cathedral	Kvime1	2	2017-12-04 15:12:38	Kvime1ver1	ver
agh	268	vime1	vime1_statue_camC-ver2.jpg	statue	Cvime1	3	2017-12-04 15:12:38	Cvime1ver2	ver
agh	266	vime1	vime1_construction_camA-ver3.jpg	construction	Avime1	4	2017-12-04 15:12:38	Avime1ver3	hor
agh	265	vime1	vime1_statue_camI.jpg	statue	Ivime1	4	2017-12-04 15:12:38	Ivime1ver1	ver
agh	262	vime1	vime1_clocktower_camD-ver3.jpg	clocktower	Dvime1	4	2017-12-04 15:12:40	Dvime1ver3	ver
agh	273	vime1	vime1_riverview_camA-ver1.jpg	riverview	Avime1	4	2017-12-04 15:12:40	Avime1ver1	hor
agh	275	vime1	vime1_clocktower_camF-ver1.jpg	clocktower	Fvime1	3	2017-12-04 15:12:41	Fvime1ver1	hor
agh	274	vime1	vime1_alley_camJ.jpg	alley	Jvime1	3	2017-12-04 15:12:42	Jvime1ver1	ver
agh	269	vime1	vime1_clocktower_camD-ver3.jpg	clocktower	Dvime1	4	2017-12-04 15:12:42	Dvime1ver3	ver
agh	271	vime1	vime1_construction_camB.jpg	construction	Bvime1	5	2017-12-04 15:12:42	Bvime1ver1	hor
agh	275	vime1	vime1_alley_camA-ver2.jpg	alley	Avime1	3	2017-12-04 15:12:43	Avime1ver2	ver
agh	266	vime1	vime1_cathedral_camK-ver4.jpg	cathedral	Kvime1	1	2017-12-04 15:12:44	Kvime1ver1	hor
agh	262	vime1	vime1_alley_camA-ver1.jpg	alley	Avime1	4	2017-12-04 15:12:44	Avime1ver1	ver
agh	273	vime1	vime1_cathedral_camD-ver1.jpg	cathedral	Dvime1	4	2017-12-04 15:12:45	Dvime1ver1	ver
agh	267	vime1	vime1_statue_camA-ver2.jpg	statue	Avime1	5	2017-12-04 15:12:46	Avime1ver2	ver
agh	275	vime1	vime1_riverview_camB.jpg	riverview	Bvime1	3	2017-12-04 15:12:46	Bvime1ver1	hor
agh	274	vime1	vime1_clocktower_camC-ver2.jpg	clocktower	Cvime1	4	2017-12-04 15:12:47	Cvime1ver2	hor
agh	266	vime1	vime1_statue_camD.jpg	statue	Dvime1	2	2017-12-04 15:12:47	Dvime1ver1	ver
agh	262	vime1	vime1_blackwhite_camD.jpg	blackwhite	Dvime1	3	2017-12-04 15:12:47	Dvime1ver1	hor
agh	268	vime1	vime1_statue_camH-ver1.jpg	statue	Hvime1	2	2017-12-04 15:12:48	Hvime1ver1	ver
agh	273	vime1	vime1_construction_camJ.jpg	construction	Jvime1	4	2017-12-04 15:12:49	Jvime1ver1	ver
agh	270	vime1	vime1_blackwhite_camJ.jpg	blackwhite	Jvime1	4	2017-12-04 15:12:49	Jvime1ver1	hor
agh	265	vime1	vime1_construction_camA-ver3.jpg	construction	Avime1	4	2017-12-04 15:12:49	Avime1ver3	hor
agh	264	vime1	vime1_statue_camI.jpg	statue	Ivime1	2	2017-12-04 15:12:49	Ivime1ver1	ver
agh	275	vime1	vime1_blackwhite_camI-ver1.jpg	blackwhite	Ivime1	5	2017-12-04 15:12:50	Ivime1ver1	hor
agh	271	vime1	vime1_clocktower_camA-ver1.jpg	clocktower	Avime1	4	2017-12-04 15:12:51	Avime1ver1	hor
agh	262	vime1	vime1_clocktower_camD-ver2.jpg	clocktower	Dvime1	2	2017-12-04 15:12:51	Dvime1ver2	hor
agh	270	vime1	vime1_cathedral_camI-ver1.jpg	cathedral	Ivime1	4	2017-12-04 15:12:52	Ivime1ver1	ver
agh	274	vime1	vime1_cathedral_camH.jpg	cathedral	Hvime1	5	2017-12-04 15:12:52	Hvime1ver1	ver
agh	267	vime1	vime1_riverview_camC-ver1.jpg	riverview	Cvime1	4	2017-12-04 15:12:53	Cvime1ver1	hor
agh	266	vime1	vime1_alley_camF.jpg	alley	Fvime1	5	2017-12-04 15:12:53	Fvime1ver1	ver
agh	273	vime1	vime1_clocktower_camG-ver2.jpg	clocktower	Gvime1	3	2017-12-04 15:12:53	Gvime1ver2	ver
agh	275	vime1	vime1_alley_camB.jpg	alley	Bvime1	2	2017-12-04 15:12:53	Bvime1ver1	ver
agh	269	vime1	vime1_blackwhite_camC.jpg	blackwhite	Cvime1	4	2017-12-04 15:12:54	Cvime1ver1	hor
agh	275	vime1	vime1_alley_camK.jpg	alley	Kvime1	2	2017-12-04 15:12:55	Kvime1ver1	ver
agh	272	vime1	vime1_riverview_camH.jpg	riverview	Hvime1	5	2017-12-04 15:12:55	Hvime1ver1	hor
agh	265	vime1	vime1_alley_camD.jpg	alley	Dvime1	3	2017-12-04 15:12:55	Dvime1ver1	ver
agh	259	vime1	vime1_cathedral_camA-ver3.jpg	cathedral	Avime1	4	2017-12-04 15:12:56	Avime1ver3	ver
agh	262	vime1	vime1_construction_camA-ver3.jpg	construction	Avime1	3	2017-12-04 15:12:56	Avime1ver3	hor
agh	271	vime1	vime1_riverview_camK-ver1.jpg	riverview	Kvime1	2	2017-12-04 15:12:56	Kvime1ver1	hor
agh	264	vime1	vime1_alley_camK.jpg	alley	Kvime1	2	2017-12-04 15:12:56	Kvime1ver1	ver
agh	270	vime1	vime1_riverview_camB.jpg	riverview	Bvime1	4	2017-12-04 15:12:57	Bvime1ver1	hor
agh	266	vime1	vime1_clocktower_camJ-ver2.jpg	clocktower	Jvime1	3	2017-12-04 15:12:57	Jvime1ver2	hor
agh	278	vime1	vime1_blackwhite_camF.jpg	blackwhite	Fvime1	5	2017-12-04 15:12:57	Fvime1ver1	hor
agh	267	vime1	vime1_alley_camG.jpg	alley	Gvime1	5	2017-12-04 15:12:58	Gvime1ver1	ver
agh	273	vime1	vime1_cathedral_camA-ver2.jpg	cathedral	Avime1	5	2017-12-04 15:12:58	Avime1ver2	ver
agh	274	vime1	vime1_alley_camH.jpg	alley	Hvime1	4	2017-12-04 15:12:58	Hvime1ver1	ver
agh	275	vime1	vime1_riverview_camK-ver1.jpg	riverview	Kvime1	3	2017-12-04 15:12:59	Kvime1ver1	hor
agh	268	vime1	vime1_alley_camA-ver1.jpg	alley	Avime1	4	2017-12-04 15:12:59	Avime1ver1	ver
agh	272	vime1	vime1_cathedral_camI-ver1.jpg	cathedral	Ivime1	5	2017-12-04 15:12:59	Ivime1ver1	ver
agh	262	vime1	vime1_clocktower_camE-ver1.jpg	clocktower	Evime1	4	2017-12-04 15:12:59	Evime1ver1	hor
agh	269	vime1	vime1_construction_camI.jpg	construction	Ivime1	4	2017-12-04 15:13:00	Ivime1ver1	ver
agh	270	vime1	vime1_clocktower_camE-ver2.jpg	clocktower	Evime1	3	2017-12-04 15:13:00	Evime1ver2	ver
agh	265	vime1	vime1_cathedral_camK-ver2.jpg	cathedral	Kvime1	2	2017-12-04 15:13:01	Kvime1ver2	hor
agh	273	vime1	vime1_alley_camE.jpg	alley	Evime1	5	2017-12-04 15:13:02	Evime1ver1	ver
agh	266	vime1	vime1_clocktower_camG-ver1.jpg	clocktower	Gvime1	3	2017-12-04 15:13:02	Gvime1ver1	hor
agh	259	vime1	vime1_blackwhite_camI-ver1.jpg	blackwhite	Ivime1	5	2017-12-04 15:13:02	Ivime1ver1	hor
agh	275	vime1	vime1_clocktower_camH-ver2.jpg	clocktower	Hvime1	3	2017-12-04 15:13:02	Hvime1ver2	hor
agh	274	vime1	vime1_construction_camJ.jpg	construction	Jvime1	5	2017-12-04 15:13:02	Jvime1ver1	ver
agh	271	vime1	vime1_construction_camF.jpg	construction	Fvime1	4	2017-12-04 15:13:03	Fvime1ver1	hor
agh	262	vime1	vime1_clocktower_camF-ver1.jpg	clocktower	Fvime1	2	2017-12-04 15:13:03	Fvime1ver1	hor
agh	272	vime1	vime1_cathedral_camF.jpg	cathedral	Fvime1	5	2017-12-04 15:13:03	Fvime1ver1	ver
agh	263	vime1	vime1_clocktower_camB-ver2.jpg	clocktower	Bvime1	5	2017-12-04 15:13:04	Bvime1ver2	hor
agh	278	vime1	vime1_alley_camC-ver2.jpg	alley	Cvime1	4	2017-12-04 15:13:05	Cvime1ver2	ver
agh	267	vime1	vime1_blackwhite_camG.jpg	blackwhite	Gvime1	5	2017-12-04 15:13:05	Gvime1ver1	hor
agh	273	vime1	vime1_alley_camA-ver3.jpg	alley	Avime1	5	2017-12-04 15:13:05	Avime1ver3	ver
agh	264	vime1	vime1_clocktower_camD-ver1.jpg	clocktower	Dvime1	3	2017-12-04 15:13:06	Dvime1ver1	hor
agh	266	vime1	vime1_construction_camJ.jpg	construction	Jvime1	4	2017-12-04 15:13:06	Jvime1ver1	ver
agh	275	vime1	vime1_blackwhite_camB.jpg	blackwhite	Bvime1	3	2017-12-04 15:13:06	Bvime1ver1	hor
agh	270	vime1	vime1_cathedral_camG.jpg	cathedral	Gvime1	4	2017-12-04 15:13:06	Gvime1ver1	ver
agh	259	vime1	vime1_construction_camC.jpg	construction	Cvime1	4	2017-12-04 15:13:06	Cvime1ver1	hor
agh	262	vime1	vime1_blackwhite_camA-ver2.jpg	blackwhite	Avime1	4	2017-12-04 15:13:07	Avime1ver2	hor
agh	265	vime1	vime1_riverview_camC-ver2.jpg	riverview	Cvime1	3	2017-12-04 15:13:07	Cvime1ver2	hor
agh	272	vime1	vime1_riverview_camC-ver2.jpg	riverview	Cvime1	4	2017-12-04 15:13:08	Cvime1ver2	hor
agh	278	vime1	vime1_alley_camD.jpg	alley	Dvime1	2	2017-12-04 15:13:08	Dvime1ver1	ver
agh	274	vime1	vime1_cathedral_camE.jpg	cathedral	Evime1	5	2017-12-04 15:13:09	Evime1ver1	ver
agh	267	vime1	vime1_cathedral_camE.jpg	cathedral	Evime1	5	2017-12-04 15:13:09	Evime1ver1	ver
agh	273	vime1	vime1_riverview_camA-ver2.jpg	riverview	Avime1	5	2017-12-04 15:13:09	Avime1ver2	hor
agh	266	vime1	vime1_clocktower_camD-ver1.jpg	clocktower	Dvime1	2	2017-12-04 15:13:10	Dvime1ver1	hor
agh	270	vime1	vime1_alley_camD.jpg	alley	Dvime1	4	2017-12-04 15:13:11	Dvime1ver1	ver
agh	271	vime1	vime1_clocktower_camK-ver1.jpg	clocktower	Kvime1	2	2017-12-04 15:13:11	Kvime1ver1	hor
agh	268	vime1	vime1_clocktower_camE-ver2.jpg	clocktower	Evime1	4	2017-12-04 15:13:11	Evime1ver2	ver
agh	278	vime1	vime1_alley_camK.jpg	alley	Kvime1	2	2017-12-04 15:13:11	Kvime1ver1	ver
agh	265	vime1	vime1_alley_camF.jpg	alley	Fvime1	3	2017-12-04 15:13:12	Fvime1ver1	ver
agh	275	vime1	vime1_cathedral_camK-ver5.jpg	cathedral	Kvime1	3	2017-12-04 15:13:13	Kvime1ver1	ver
agh	273	vime1	vime1_clocktower_camC-ver3.jpg	clocktower	Cvime1	5	2017-12-04 15:13:13	Cvime1ver3	hor
agh	272	vime1	vime1_blackwhite_camJ.jpg	blackwhite	Jvime1	5	2017-12-04 15:13:13	Jvime1ver1	hor
agh	269	vime1	vime1_clocktower_camI-ver2.jpg	clocktower	Ivime1	3	2017-12-04 15:13:14	Ivime1ver2	hor
agh	259	vime1	vime1_clocktower_camA-ver2.jpg	clocktower	Avime1	5	2017-12-04 15:13:14	Avime1ver2	hor
agh	267	vime1	vime1_blackwhite_camA-ver2.jpg	blackwhite	Avime1	4	2017-12-04 15:13:14	Avime1ver2	hor
agh	278	vime1	vime1_cathedral_camB.jpg	cathedral	Bvime1	2	2017-12-04 15:13:15	Bvime1ver1	ver
agh	266	vime1	vime1_construction_camA-ver2.jpg	construction	Avime1	5	2017-12-04 15:13:15	Avime1ver2	hor
agh	262	vime1	vime1_clocktower_camB-ver2.jpg	clocktower	Bvime1	4	2017-12-04 15:13:15	Bvime1ver2	hor
agh	271	vime1	vime1_blackwhite_camJ.jpg	blackwhite	Jvime1	5	2017-12-04 15:13:15	Jvime1ver1	hor
agh	275	vime1	vime1_alley_camE.jpg	alley	Evime1	3	2017-12-04 15:13:16	Evime1ver1	ver
agh	270	vime1	vime1_cathedral_camK-ver2.jpg	cathedral	Kvime1	2	2017-12-04 15:13:16	Kvime1ver2	hor
agh	265	vime1	vime1_clocktower_camK-ver1.jpg	clocktower	Kvime1	2	2017-12-04 15:13:17	Kvime1ver1	hor
agh	274	vime1	vime1_clocktower_camJ-ver2.jpg	clocktower	Jvime1	4	2017-12-04 15:13:17	Jvime1ver2	hor
agh	264	vime1	vime1_construction_camH.jpg	construction	Hvime1	3	2017-12-04 15:13:17	Hvime1ver1	hor
agh	268	vime1	vime1_alley_camI.jpg	alley	Ivime1	5	2017-12-04 15:13:18	Ivime1ver1	ver
agh	273	vime1	vime1_construction_camA-ver2.jpg	construction	Avime1	5	2017-12-04 15:13:18	Avime1ver2	hor
agh	267	vime1	vime1_cathedral_camA-ver2.jpg	cathedral	Avime1	3	2017-12-04 15:13:18	Avime1ver2	ver
agh	272	vime1	vime1_alley_camG.jpg	alley	Gvime1	4	2017-12-04 15:13:19	Gvime1ver1	ver
agh	266	vime1	vime1_clocktower_camA-ver2.jpg	clocktower	Avime1	4	2017-12-04 15:13:19	Avime1ver2	hor
agh	259	vime1	vime1_cathedral_camK-ver1.jpg	cathedral	Kvime1	3	2017-12-04 15:13:19	Kvime1ver1	hor
agh	262	vime1	vime1_riverview_camK-ver2.jpg	riverview	Kvime1	1	2017-12-04 15:13:20	Kvime1ver2	hor
agh	275	vime1	vime1_clocktower_camD-ver1.jpg	clocktower	Dvime1	5	2017-12-04 15:13:20	Dvime1ver1	hor
agh	271	vime1	vime1_cathedral_camK-ver1.jpg	cathedral	Kvime1	1	2017-12-04 15:13:21	Kvime1ver1	hor
agh	269	vime1	vime1_construction_camA-ver2.jpg	construction	Avime1	5	2017-12-04 15:13:22	Avime1ver2	hor
agh	270	vime1	vime1_blackwhite_camC.jpg	blackwhite	Cvime1	4	2017-12-04 15:13:22	Cvime1ver1	hor
agh	262	vime1	vime1_blackwhite_camI-ver1.jpg	blackwhite	Ivime1	3	2017-12-04 15:13:22	Ivime1ver1	hor
agh	273	vime1	vime1_statue_camA-ver1.jpg	statue	Avime1	5	2017-12-04 15:13:23	Avime1ver1	ver
agh	263	vime1	vime1_blackwhite_camJ.jpg	blackwhite	Jvime1	4	2017-12-04 15:13:23	Jvime1ver1	hor
agh	274	vime1	vime1_blackwhite_camA-ver1.jpg	blackwhite	Avime1	5	2017-12-04 15:13:23	Avime1ver1	hor
agh	275	vime1	vime1_clocktower_camI-ver2.jpg	clocktower	Ivime1	5	2017-12-04 15:13:23	Ivime1ver2	hor
agh	272	vime1	vime1_riverview_camJ.jpg	riverview	Jvime1	5	2017-12-04 15:13:23	Jvime1ver1	hor
agh	278	vime1	vime1_riverview_camC-ver2.jpg	riverview	Cvime1	3	2017-12-04 15:13:23	Cvime1ver2	hor
agh	267	vime1	vime1_statue_camA-ver1.jpg	statue	Avime1	4	2017-12-04 15:13:24	Avime1ver1	ver
agh	259	vime1	vime1_blackwhite_camC.jpg	blackwhite	Cvime1	4	2017-12-04 15:13:24	Cvime1ver1	hor
agh	268	vime1	vime1_blackwhite_camG.jpg	blackwhite	Gvime1	4	2017-12-04 15:13:24	Gvime1ver1	hor
agh	266	vime1	vime1_blackwhite_camH.jpg	blackwhite	Hvime1	3	2017-12-04 15:13:25	Hvime1ver1	hor
agh	262	vime1	vime1_cathedral_camC-ver1.jpg	cathedral	Cvime1	1	2017-12-04 15:13:25	Cvime1ver1	ver
agh	273	vime1	vime1_cathedral_camE.jpg	cathedral	Evime1	5	2017-12-04 15:13:26	Evime1ver1	ver
agh	275	vime1	vime1_clocktower_camJ-ver1.jpg	clocktower	Jvime1	4	2017-12-04 15:13:26	Jvime1ver1	hor
agh	270	vime1	vime1_construction_camH.jpg	construction	Hvime1	3	2017-12-04 15:13:26	Hvime1ver1	hor
agh	276	vime1	vime1_blackwhite_camC.jpg	blackwhite	Cvime1	4	2017-12-04 15:13:26	Cvime1ver1	hor
agh	267	vime1	vime1_statue_camF.jpg	statue	Fvime1	2	2017-12-04 15:13:26	Fvime1ver1	ver
agh	263	vime1	vime1_clocktower_camK-ver1.jpg	clocktower	Kvime1	3	2017-12-04 15:13:27	Kvime1ver1	hor
agh	259	vime1	vime1_clocktower_camK-ver1.jpg	clocktower	Kvime1	2	2017-12-04 15:13:28	Kvime1ver1	hor
agh	272	vime1	vime1_alley_camK.jpg	alley	Kvime1	4	2017-12-04 15:13:28	Kvime1ver1	ver
agh	265	vime1	vime1_alley_camC-ver2.jpg	alley	Cvime1	3	2017-12-04 15:13:28	Cvime1ver2	ver
agh	273	vime1	vime1_statue_camD.jpg	statue	Dvime1	3	2017-12-04 15:13:28	Dvime1ver1	ver
agh	268	vime1	vime1_construction_camA-ver1.jpg	construction	Avime1	1	2017-12-04 15:13:28	Avime1ver1	hor
agh	262	vime1	vime1_statue_camA-ver3.jpg	statue	Avime1	2	2017-12-04 15:13:28	Avime1ver3	ver
agh	266	vime1	vime1_cathedral_camK-ver2.jpg	cathedral	Kvime1	2	2017-12-04 15:13:28	Kvime1ver2	hor
agh	275	vime1	vime1_cathedral_camI-ver2.jpg	cathedral	Ivime1	4	2017-12-04 15:13:29	Ivime1ver2	hor
agh	271	vime1	vime1_cathedral_camK-ver4.jpg	cathedral	Kvime1	2	2017-12-04 15:13:29	Kvime1ver1	hor
agh	270	vime1	vime1_cathedral_camC-ver1.jpg	cathedral	Cvime1	4	2017-12-04 15:13:29	Cvime1ver1	ver
agh	267	vime1	vime1_alley_camA-ver3.jpg	alley	Avime1	5	2017-12-04 15:13:30	Avime1ver3	ver
agh	276	vime1	vime1_riverview_camB.jpg	riverview	Bvime1	3	2017-12-04 15:13:30	Bvime1ver1	hor
agh	263	vime1	vime1_riverview_camJ.jpg	riverview	Jvime1	4	2017-12-04 15:13:30	Jvime1ver1	hor
agh	278	vime1	vime1_cathedral_camD-ver1.jpg	cathedral	Dvime1	2	2017-12-04 15:13:31	Dvime1ver1	ver
agh	262	vime1	vime1_statue_camC-ver2.jpg	statue	Cvime1	2	2017-12-04 15:13:31	Cvime1ver2	ver
agh	274	vime1	vime1_construction_camB.jpg	construction	Bvime1	3	2017-12-04 15:13:31	Bvime1ver1	hor
agh	259	vime1	vime1_construction_camF.jpg	construction	Fvime1	3	2017-12-04 15:13:31	Fvime1ver1	hor
agh	266	vime1	vime1_clocktower_camC-ver1.jpg	clocktower	Cvime1	2	2017-12-04 15:13:32	Cvime1ver1	hor
agh	264	vime1	vime1_alley_camA-ver3.jpg	alley	Avime1	4	2017-12-04 15:13:32	Avime1ver3	ver
agh	269	vime1	vime1_blackwhite_camI-ver2.jpg	blackwhite	Ivime1	4	2017-12-04 15:13:32	Ivime1ver2	hor
agh	272	vime1	vime1_statue_camA-ver2.jpg	statue	Avime1	3	2017-12-04 15:13:34	Avime1ver2	ver
agh	273	vime1	vime1_alley_camB.jpg	alley	Bvime1	4	2017-12-04 15:13:34	Bvime1ver1	ver
agh	262	vime1	vime1_blackwhite_camC.jpg	blackwhite	Cvime1	3	2017-12-04 15:13:34	Cvime1ver1	hor
agh	275	vime1	vime1_blackwhite_camD.jpg	blackwhite	Dvime1	4	2017-12-04 15:13:34	Dvime1ver1	hor
agh	270	vime1	vime1_clocktower_camK-ver1.jpg	clocktower	Kvime1	3	2017-12-04 15:13:34	Kvime1ver1	hor
agh	274	vime1	vime1_statue_camD.jpg	statue	Dvime1	3	2017-12-04 15:13:35	Dvime1ver1	ver
agh	278	vime1	vime1_blackwhite_camE.jpg	blackwhite	Evime1	5	2017-12-04 15:13:35	Evime1ver1	hor
agh	267	vime1	vime1_clocktower_camC-ver2.jpg	clocktower	Cvime1	4	2017-12-04 15:13:36	Cvime1ver2	hor
agh	259	vime1	vime1_cathedral_camC-ver1.jpg	cathedral	Cvime1	3	2017-12-04 15:13:36	Cvime1ver1	ver
agh	262	vime1	vime1_statue_camD.jpg	statue	Dvime1	2	2017-12-04 15:13:36	Dvime1ver1	ver
agh	266	vime1	vime1_clocktower_camK-ver1.jpg	clocktower	Kvime1	3	2017-12-04 15:13:36	Kvime1ver1	hor
agh	273	vime1	vime1_clocktower_camJ-ver2.jpg	clocktower	Jvime1	5	2017-12-04 15:13:37	Jvime1ver2	hor
agh	268	vime1	vime1_riverview_camB.jpg	riverview	Bvime1	3	2017-12-04 15:13:37	Bvime1ver1	hor
agh	265	vime1	vime1_clocktower_camI-ver1.jpg	clocktower	Ivime1	4	2017-12-04 15:13:38	Ivime1ver1	hor
agh	262	vime1	vime1_cathedral_camK-ver2.jpg	cathedral	Kvime1	1	2017-12-04 15:13:38	Kvime1ver2	hor
agh	275	vime1	vime1_cathedral_camK-ver4.jpg	cathedral	Kvime1	2	2017-12-04 15:13:38	Kvime1ver1	hor
agh	267	vime1	vime1_construction_camC.jpg	construction	Cvime1	5	2017-12-04 15:13:39	Cvime1ver1	hor
agh	276	vime1	vime1_clocktower_camA-ver2.jpg	clocktower	Avime1	4	2017-12-04 15:13:39	Avime1ver2	hor
agh	270	vime1	vime1_riverview_camA-ver2.jpg	riverview	Avime1	5	2017-12-04 15:13:39	Avime1ver2	hor
agh	264	vime1	vime1_riverview_camI.jpg	riverview	Ivime1	3	2017-12-04 15:13:39	Ivime1ver1	hor
agh	278	vime1	vime1_blackwhite_camH.jpg	blackwhite	Hvime1	4	2017-12-04 15:13:39	Hvime1ver1	hor
agh	259	vime1	vime1_clocktower_camH.jpg	clocktower	Hvime1	3	2017-12-04 15:13:39	Hvime1ver1	hor
agh	271	vime1	vime1_alley_camI.jpg	alley	Ivime1	4	2017-12-04 15:13:40	Ivime1ver1	ver
agh	266	vime1	vime1_alley_camA-ver1.jpg	alley	Avime1	4	2017-12-04 15:13:40	Avime1ver1	ver
agh	273	vime1	vime1_cathedral_camK-ver3.jpg	cathedral	Kvime1	3	2017-12-04 15:13:40	Kvime1ver3	hor
agh	269	vime1	vime1_blackwhite_camA-ver2.jpg	blackwhite	Avime1	4	2017-12-04 15:13:42	Avime1ver2	hor
agh	274	vime1	vime1_blackwhite_camD.jpg	blackwhite	Dvime1	5	2017-12-04 15:13:42	Dvime1ver1	hor
agh	262	vime1	vime1_clocktower_camJ-ver1.jpg	clocktower	Jvime1	3	2017-12-04 15:13:43	Jvime1ver1	hor
agh	276	vime1	vime1_riverview_camK-ver1.jpg	riverview	Kvime1	3	2017-12-04 15:13:43	Kvime1ver1	hor
agh	263	vime1	vime1_blackwhite_camB.jpg	blackwhite	Bvime1	4	2017-12-04 15:13:44	Bvime1ver1	hor
agh	259	vime1	vime1_riverview_camH.jpg	riverview	Hvime1	3	2017-12-04 15:13:44	Hvime1ver1	hor
agh	270	vime1	vime1_clocktower_camA-ver2.jpg	clocktower	Avime1	5	2017-12-04 15:13:44	Avime1ver2	hor
agh	271	vime1	vime1_cathedral_camK-ver2.jpg	cathedral	Kvime1	1	2017-12-04 15:13:45	Kvime1ver2	hor
agh	272	vime1	vime1_blackwhite_camI-ver2.jpg	blackwhite	Ivime1	5	2017-12-04 15:13:45	Ivime1ver2	hor
agh	266	vime1	vime1_construction_camA-ver1.jpg	construction	Avime1	4	2017-12-04 15:13:45	Avime1ver1	hor
agh	274	vime1	vime1_statue_camK.jpg	statue	Kvime1	2	2017-12-04 15:13:45	Kvime1ver1	hor
agh	278	vime1	vime1_construction_camA-ver2.jpg	construction	Avime1	4	2017-12-04 15:13:45	Avime1ver2	hor
agh	265	vime1	vime1_alley_camA-ver1.jpg	alley	Avime1	3	2017-12-04 15:13:46	Avime1ver1	ver
agh	267	vime1	vime1_clocktower_camG-ver2.jpg	clocktower	Gvime1	4	2017-12-04 15:13:46	Gvime1ver2	ver
agh	269	vime1	vime1_cathedral_camK-ver3.jpg	cathedral	Kvime1	2	2017-12-04 15:13:46	Kvime1ver3	hor
agh	276	vime1	vime1_blackwhite_camD.jpg	blackwhite	Dvime1	4	2017-12-04 15:13:46	Dvime1ver1	hor
agh	259	vime1	vime1_alley_camH.jpg	alley	Hvime1	4	2017-12-04 15:13:47	Hvime1ver1	ver
agh	268	vime1	vime1_blackwhite_camD.jpg	blackwhite	Dvime1	4	2017-12-04 15:13:48	Dvime1ver1	hor
agh	275	vime1	vime1_cathedral_camA-ver3.jpg	cathedral	Avime1	2	2017-12-04 15:13:49	Avime1ver3	ver
agh	270	vime1	vime1_cathedral_camK-ver5.jpg	cathedral	Kvime1	4	2017-12-04 15:13:49	Kvime1ver1	ver
agh	265	vime1	vime1_alley_camC-ver1.jpg	alley	Cvime1	1	2017-12-04 15:13:49	Cvime1ver1	ver
agh	273	vime1	vime1_cathedral_camA-ver3.jpg	cathedral	Avime1	3	2017-12-04 15:13:49	Avime1ver3	ver
agh	266	vime1	vime1_cathedral_camI-ver2.jpg	cathedral	Ivime1	5	2017-12-04 15:13:50	Ivime1ver2	hor
agh	272	vime1	vime1_statue_camH-ver1.jpg	statue	Hvime1	4	2017-12-04 15:13:50	Hvime1ver1	ver
agh	259	vime1	vime1_cathedral_camB.jpg	cathedral	Bvime1	4	2017-12-04 15:13:50	Bvime1ver1	ver
agh	263	vime1	vime1_cathedral_camE.jpg	cathedral	Evime1	5	2017-12-04 15:13:50	Evime1ver1	ver
agh	267	vime1	vime1_clocktower_camG-ver1.jpg	clocktower	Gvime1	4	2017-12-04 15:13:51	Gvime1ver1	hor
agh	262	vime1	vime1_cathedral_camK-ver4.jpg	cathedral	Kvime1	1	2017-12-04 15:13:51	Kvime1ver1	hor
agh	278	vime1	vime1_construction_camC.jpg	construction	Cvime1	4	2017-12-04 15:13:51	Cvime1ver1	hor
agh	270	vime1	vime1_riverview_camK-ver1.jpg	riverview	Kvime1	3	2017-12-04 15:13:52	Kvime1ver1	hor
agh	264	vime1	vime1_alley_camE.jpg	alley	Evime1	3	2017-12-04 15:13:52	Evime1ver1	ver
agh	275	vime1	vime1_clocktower_camD-ver3.jpg	clocktower	Dvime1	3	2017-12-04 15:13:52	Dvime1ver3	ver
agh	271	vime1	vime1_cathedral_camE.jpg	cathedral	Evime1	4	2017-12-04 15:13:52	Evime1ver1	ver
agh	274	vime1	vime1_cathedral_camA-ver3.jpg	cathedral	Avime1	5	2017-12-04 15:13:53	Avime1ver3	ver
agh	268	vime1	vime1_clocktower_camJ-ver2.jpg	clocktower	Jvime1	3	2017-12-04 15:13:53	Jvime1ver2	hor
agh	263	vime1	vime1_alley_camA-ver2.jpg	alley	Avime1	5	2017-12-04 15:13:54	Avime1ver2	ver
agh	269	vime1	vime1_cathedral_camK-ver5.jpg	cathedral	Kvime1	3	2017-12-04 15:13:54	Kvime1ver1	ver
agh	276	vime1	vime1_clocktower_camD-ver2.jpg	clocktower	Dvime1	4	2017-12-04 15:13:54	Dvime1ver2	hor
agh	273	vime1	vime1_riverview_camB.jpg	riverview	Bvime1	4	2017-12-04 15:13:54	Bvime1ver1	hor
agh	259	vime1	vime1_statue_camA-ver1.jpg	statue	Avime1	3	2017-12-04 15:13:54	Avime1ver1	ver
agh	266	vime1	vime1_blackwhite_camG.jpg	blackwhite	Gvime1	2	2017-12-04 15:13:54	Gvime1ver1	hor
agh	275	vime1	vime1_alley_camA-ver3.jpg	alley	Avime1	2	2017-12-04 15:13:55	Avime1ver3	ver
agh	262	vime1	vime1_blackwhite_camB.jpg	blackwhite	Bvime1	4	2017-12-04 15:13:55	Bvime1ver1	hor
agh	278	vime1	vime1_cathedral_camA-ver3.jpg	cathedral	Avime1	4	2017-12-04 15:13:56	Avime1ver3	ver
agh	270	vime1	vime1_statue_camD.jpg	statue	Dvime1	3	2017-12-04 15:13:56	Dvime1ver1	ver
agh	272	vime1	vime1_clocktower_camG-ver1.jpg	clocktower	Gvime1	4	2017-12-04 15:13:56	Gvime1ver1	hor
agh	267	vime1	vime1_cathedral_camI-ver1.jpg	cathedral	Ivime1	5	2017-12-04 15:13:57	Ivime1ver1	ver
agh	263	vime1	vime1_clocktower_camE-ver2.jpg	clocktower	Evime1	4	2017-12-04 15:13:57	Evime1ver2	ver
agh	271	vime1	vime1_construction_camJ.jpg	construction	Jvime1	5	2017-12-04 15:13:58	Jvime1ver1	ver
agh	276	vime1	vime1_cathedral_camK-ver4.jpg	cathedral	Kvime1	2	2017-12-04 15:13:58	Kvime1ver1	hor
agh	266	vime1	vime1_cathedral_camE.jpg	cathedral	Evime1	4	2017-12-04 15:13:58	Evime1ver1	ver
agh	275	vime1	vime1_blackwhite_camA-ver1.jpg	blackwhite	Avime1	3	2017-12-04 15:13:58	Avime1ver1	hor
agh	280	vime1	vime1_cathedral_camK-ver5.jpg	cathedral	Kvime1	5	2017-12-04 15:13:58	Kvime1ver1	ver
agh	279	vime1	vime1_riverview_camK-ver1.jpg	riverview	Kvime1	3	2017-12-04 15:13:58	Kvime1ver1	hor
agh	274	vime1	vime1_cathedral_camK-ver5.jpg	cathedral	Kvime1	4	2017-12-04 15:13:58	Kvime1ver1	ver
agh	262	vime1	vime1_clocktower_camD-ver1.jpg	clocktower	Dvime1	4	2017-12-04 15:13:58	Dvime1ver1	hor
agh	265	vime1	vime1_clocktower_camA-ver1.jpg	clocktower	Avime1	3	2017-12-04 15:13:58	Avime1ver1	hor
agh	273	vime1	vime1_clocktower_camK-ver1.jpg	clocktower	Kvime1	4	2017-12-04 15:13:59	Kvime1ver1	hor
agh	268	vime1	vime1_alley_camA-ver2.jpg	alley	Avime1	5	2017-12-04 15:13:59	Avime1ver2	ver
agh	278	vime1	vime1_clocktower_camE-ver2.jpg	clocktower	Evime1	3	2017-12-04 15:13:59	Evime1ver2	ver
agh	259	vime1	vime1_construction_camB.jpg	construction	Bvime1	4	2017-12-04 15:14:00	Bvime1ver1	hor
agh	270	vime1	vime1_construction_camF.jpg	construction	Fvime1	4	2017-12-04 15:14:00	Fvime1ver1	hor
agh	275	vime1	vime1_alley_camJ.jpg	alley	Jvime1	1	2017-12-04 15:14:00	Jvime1ver1	ver
agh	269	vime1	vime1_cathedral_camC-ver1.jpg	cathedral	Cvime1	3	2017-12-04 15:14:00	Cvime1ver1	ver
agh	267	vime1	vime1_cathedral_camH.jpg	cathedral	Hvime1	3	2017-12-04 15:14:00	Hvime1ver1	ver
agh	272	vime1	vime1_blackwhite_camB.jpg	blackwhite	Bvime1	5	2017-12-04 15:14:01	Bvime1ver1	hor
agh	266	vime1	vime1_alley_camG.jpg	alley	Gvime1	3	2017-12-04 15:14:02	Gvime1ver1	ver
agh	263	vime1	vime1_clocktower_camA-ver3.jpg	clocktower	Avime1	5	2017-12-04 15:14:03	Avime1ver3	hor
agh	264	vime1	vime1_construction_camA-ver3.jpg	construction	Avime1	4	2017-12-04 15:14:03	Avime1ver3	hor
agh	278	vime1	vime1_cathedral_camE.jpg	cathedral	Evime1	4	2017-12-04 15:14:03	Evime1ver1	ver
agh	265	vime1	vime1_statue_camC-ver2.jpg	statue	Cvime1	2	2017-12-04 15:14:03	Cvime1ver2	ver
agh	276	vime1	vime1_statue_camA-ver1.jpg	statue	Avime1	4	2017-12-04 15:14:03	Avime1ver1	ver
agh	259	vime1	vime1_clocktower_camI-ver1.jpg	clocktower	Ivime1	3	2017-12-04 15:14:03	Ivime1ver1	hor
agh	270	vime1	vime1_construction_camI.jpg	construction	Ivime1	5	2017-12-04 15:14:03	Ivime1ver1	ver
agh	273	vime1	vime1_clocktower_camA-ver2.jpg	clocktower	Avime1	5	2017-12-04 15:14:04	Avime1ver2	hor
agh	272	vime1	vime1_cathedral_camK-ver3.jpg	cathedral	Kvime1	2	2017-12-04 15:14:04	Kvime1ver3	hor
agh	262	vime1	vime1_cathedral_camI-ver1.jpg	cathedral	Ivime1	4	2017-12-04 15:14:04	Ivime1ver1	ver
agh	275	vime1	vime1_statue_camI.jpg	statue	Ivime1	3	2017-12-04 15:14:04	Ivime1ver1	ver
agh	266	vime1	vime1_statue_camC-ver2.jpg	statue	Cvime1	2	2017-12-04 15:14:05	Cvime1ver2	ver
agh	278	vime1	vime1_statue_camC-ver2.jpg	statue	Cvime1	2	2017-12-04 15:14:06	Cvime1ver2	ver
agh	268	vime1	vime1_clocktower_camH-ver2.jpg	clocktower	Hvime1	2	2017-12-04 15:14:06	Hvime1ver2	hor
agh	274	vime1	vime1_construction_camF.jpg	construction	Fvime1	5	2017-12-04 15:14:07	Fvime1ver1	hor
agh	269	vime1	vime1_blackwhite_camA-ver1.jpg	blackwhite	Avime1	4	2017-12-04 15:14:07	Avime1ver1	hor
agh	259	vime1	vime1_blackwhite_camJ.jpg	blackwhite	Jvime1	2	2017-12-04 15:14:07	Jvime1ver1	hor
agh	267	vime1	vime1_clocktower_camJ-ver2.jpg	clocktower	Jvime1	4	2017-12-04 15:14:08	Jvime1ver2	hor
agh	275	vime1	vime1_cathedral_camK-ver3.jpg	cathedral	Kvime1	1	2017-12-04 15:14:08	Kvime1ver3	hor
agh	262	vime1	vime1_statue_camK.jpg	statue	Kvime1	1	2017-12-04 15:14:09	Kvime1ver1	hor
agh	266	vime1	vime1_cathedral_camD-ver2.jpg	cathedral	Dvime1	2	2017-12-04 15:14:09	Dvime1ver2	ver
agh	270	vime1	vime1_clocktower_camE-ver1.jpg	clocktower	Evime1	5	2017-12-04 15:14:09	Evime1ver1	hor
agh	271	vime1	vime1_construction_camA-ver2.jpg	construction	Avime1	3	2017-12-04 15:14:09	Avime1ver2	hor
agh	280	vime1	vime1_riverview_camC-ver2.jpg	riverview	Cvime1	5	2017-12-04 15:14:09	Cvime1ver2	hor
agh	274	vime1	vime1_riverview_camK-ver1.jpg	riverview	Kvime1	2	2017-12-04 15:14:10	Kvime1ver1	hor
agh	273	vime1	vime1_statue_camC-ver1.jpg	statue	Cvime1	3	2017-12-04 15:14:10	Cvime1ver1	ver
agh	268	vime1	vime1_statue_camK.jpg	statue	Kvime1	1	2017-12-04 15:14:10	Kvime1ver1	hor
agh	272	vime1	vime1_alley_camF.jpg	alley	Fvime1	5	2017-12-04 15:14:10	Fvime1ver1	ver
agh	262	vime1	vime1_riverview_camJ.jpg	riverview	Jvime1	4	2017-12-04 15:14:11	Jvime1ver1	hor
agh	267	vime1	vime1_construction_camA-ver3.jpg	construction	Avime1	3	2017-12-04 15:14:11	Avime1ver3	hor
agh	278	vime1	vime1_alley_camA-ver1.jpg	alley	Avime1	3	2017-12-04 15:14:11	Avime1ver1	ver
agh	275	vime1	vime1_cathedral_camD-ver2.jpg	cathedral	Dvime1	2	2017-12-04 15:14:12	Dvime1ver2	ver
agh	266	vime1	vime1_alley_camB.jpg	alley	Bvime1	4	2017-12-04 15:14:12	Bvime1ver1	ver
agh	259	vime1	vime1_clocktower_camF-ver2.jpg	clocktower	Fvime1	2	2017-12-04 15:14:12	Fvime1ver2	hor
agh	274	vime1	vime1_clocktower_camK-ver2.jpg	clocktower	Kvime1	2	2017-12-04 15:14:12	Kvime1ver2	hor
agh	265	vime1	vime1_clocktower_camC-ver2.jpg	clocktower	Cvime1	3	2017-12-04 15:14:13	Cvime1ver2	hor
agh	276	vime1	vime1_riverview_camA-ver1.jpg	riverview	Avime1	4	2017-12-04 15:14:13	Avime1ver1	hor
agh	273	vime1	vime1_construction_camH.jpg	construction	Hvime1	4	2017-12-04 15:14:14	Hvime1ver1	hor
agh	262	vime1	vime1_cathedral_camF.jpg	cathedral	Fvime1	3	2017-12-04 15:14:14	Fvime1ver1	ver
agh	269	vime1	vime1_clocktower_camE-ver2.jpg	clocktower	Evime1	4	2017-12-04 15:14:14	Evime1ver2	ver
agh	270	vime1	vime1_statue_camA-ver3.jpg	statue	Avime1	3	2017-12-04 15:14:15	Avime1ver3	ver
agh	272	vime1	vime1_clocktower_camA-ver3.jpg	clocktower	Avime1	5	2017-12-04 15:14:15	Avime1ver3	hor
agh	268	vime1	vime1_cathedral_camK-ver1.jpg	cathedral	Kvime1	2	2017-12-04 15:14:15	Kvime1ver1	hor
agh	266	vime1	vime1_construction_camB.jpg	construction	Bvime1	5	2017-12-04 15:14:16	Bvime1ver1	hor
agh	278	vime1	vime1_clocktower_camF-ver2.jpg	clocktower	Fvime1	3	2017-12-04 15:14:16	Fvime1ver2	hor
agh	275	vime1	vime1_blackwhite_camA-ver2.jpg	blackwhite	Avime1	3	2017-12-04 15:14:16	Avime1ver2	hor
agh	267	vime1	vime1_blackwhite_camI-ver2.jpg	blackwhite	Ivime1	4	2017-12-04 15:14:17	Ivime1ver2	hor
agh	280	vime1	vime1_cathedral_camK-ver2.jpg	cathedral	Kvime1	4	2017-12-04 15:14:17	Kvime1ver2	hor
agh	271	vime1	vime1_alley_camA-ver3.jpg	alley	Avime1	5	2017-12-04 15:14:17	Avime1ver3	ver
agh	262	vime1	vime1_riverview_camA-ver2.jpg	riverview	Avime1	3	2017-12-04 15:14:18	Avime1ver2	hor
agh	259	vime1	vime1_alley_camA-ver3.jpg	alley	Avime1	5	2017-12-04 15:14:18	Avime1ver3	ver
[truncated: 1,746 more rows]
